# Supplementary material for: Preoperative aspirin use and acute kidney injury after cardiac surgery: A propensity-score matched observational study
Source: PLoS One. 2017 May 4;12(5):e0177201. doi: 10.1371/journal.pone.0177201 (PMC5417712; doi:10.1371/journal.pone.0177201)
Supplement: S1 File — (XLSX) [file pone.0177201.s004.xlsx]

## Sheet: Sheet1
serialNumb	ASA_yes_no_group	Gender	Age	Weight	height	BMI	Revision_op	Emergency_op	CABG	Valve	Thoracic_Aorta	Combined_procedure	Other_heart_surg	Preop_Cr	Preop_Hb	Preop_Hct	Preop_albumin	Preop_uric_acid	Preop_ARB	Preop_ACEi	Preop_Furosemide	Preop_CCB	Preop_Beta_blocker	Preop_Statin	Preop_Aspirin	Preop_Clopidogrel	Preop_Warfarin	Preop_Digoxin	ASA_dose	Clopi_yes_admin_until_op	Clopi_adm_within30d_but_stop_morethan_7d	No_Clopi_adm_within30d_before_op	HTN	DM	COPD	Asthma	CVA	CKD	Pul_HTN	one_VDs	two_VDs	three_VDs	Angina_Evidence	Coronary_stent_Hx	Op_time_min_final	Op_time_hour_final	Anesth_time_min_final	Anesth_time_hour_final	intraop_Transfused_RBC
1	0	1	76	81.9	172	27.68	0		1	0	0	0	0	1.2	14	42.1	4.5	5.1	0	0	0	1	0	0	1	1	0	0	0	0	1	0	0	1	0	0	0	0	0	0	0	0	0	0	350	5.83	420	7	3
2	1	1	82	65.8	160	25.7	0		1	0	0	0	0	1.31	9	28	3.3	5.2	0	0	0	1	0	0	1	0	0	0	100	0	0	1	1	0	0	0	0	0	0	0	0	0	0	0	390	6.5	480	8	9
4	1	1	69	61.5	159.7	24.11	0		1	0	0	0	0	1.16	16	46.2	4.3	7.1	1	0	0	0	0	0	1	1	0	0	100	0	1	0	1	1	0	0	0	0	0	0	0	0	0	0	315	5.25	395	6.58
5	1	2	75	55.6	149.8	24.78	0		1	0	0	0	0	0.78	13	37.5	4.3	4	0	0	0	1	0	1	1	1	0	0	100	0	1	0	1	0	0	0	0	0	0	0	0	0	1	1	415	6.92	485	8.08	3
6	0	2	81	61	157.3	24.65	0		0	1	0	0	0	1.03	13	40	4.3	3.1	0	0	0	0	0	0	0	0	1	1	0	0	0	1	0	0	0	0	0	0	0	0	0	0	0	0	845	14.08	920	15.33	13
7	1	1	74	57.2	158	22.91	0		0	0	0	0	1	1.34	13	39.3	4.3	4.6	0	0	0	0	0	0	1	0	0	0	100	0	0	1	0	0	0	0	0	0	0	0	0	0	0	0	285	4.75	360	6
8	1	2	68	56.15	161	21.66	0		1	0	0	0	0	0.97	13	37.9	3.9	5.6	0	0	0	1	1	1	1	0	0	0	100	0	0	1	1	0	0	0	0	0	0	0	0	0	0	0	253	4.22	310	5.17	0
12	0	1	45	60.45	171.4	20.58	0		0	1	0	0	0	1.16	16	46.2	4.9	4.8	0	0	0	0	1	0	0	0	1	1	0	0	0	1	1	0	0	0	0	0	0	0	0	0	0	0	360	6	420	7
13	0	2	36	53.95	158.8	21.39	0		0	0	0	0	1	1.06	13	37.4		3.4	0	0	0	0	0	0	0	0	0	0	0	0	0	1	0	0	0	0	0	0	0	0	0	0	0	0	225	3.75	305	5.08	0
14	0	2	74	46.5	156.3	19.03	0		0	1	0	0	0	0.81	11	33.3	4.5	2.3	0	0	1	0	0	0	0	0	0	0	0	0	0	1	1	0	0	0	0	0	0	0	0	0	0	0	280	4.67	355	5.92	0
15	0	2	42	81.35	171.3	27.72	0		0	1	0	0	0	0.92	14	40.6		4.6	0	0	1	0	0	1	0	0	0	0	0	0	0	1	1	0	0	0	0	0	0	0	0	0	0	0	365	6.08	455	7.58	0
16	0	1	75	56.5	158.7	22.43	0		0	0	1	0	0	0.96	13	40.6	3.5	6.6	0	0	1	0	1	0	0	0	1	0	0	0	0	1	0	0	0	0	1	0	0	0	0	0	0	0	425	7.08	500	8.33	3
17	0	2	47	60.15	172.8	20.14	0		0	1	0	0	0	1.04	12	38.9		3.5	0	0	0	0	1	0	0	0	1	1	0	0	0	1	0	0	0	0	0	0	1	0	0	0	0	0	545	9.08	630	10.5	1
18	0	2	61	51.6	154.9	21.51	0		0	0	0	0	1	0.77	13	38.1	4.4	2.9	0	0	0	0	0	0	0	0	0	0	0	0	0	1	0	0	0	0	0	0	0	0	0	0	0	0	265	4.42	380	6.33	0
19	0	2	73	54	147	24.99	0		0	1	0	0	0	4.48	14	42.9	3.5	4.8	0	0	0	0	0	0	0	0	0	0	0	0	0	1	0	0	0	0	0	1	0	0	0	0	0	0	330	5.5	405	6.75
21	0	2	66	53.7	149.6	23.99	0		0	1	0	0	0	0.79	12	35.3	4.1	2.9	0	0	0	0	0	0	0	0	0	0	0	0	0	1	1	0	0	0	0	0	0	0	0	0	0	0	290	4.83	360	6	0
23	0	1	59	59.9	170	20.73	0		0	1	0	0	0	0.99	13	39.5	3.7	4.1	0	0	0	0	0	0	0	0	0	0	0	0	0	1	0	0	0	0	0	0	0	0	0	0	0	0	355	5.92	435	7.25	0
24	0	1	72	44.2	165.6	16.12	0		0	0	0	0	1	1.55	11	35.3	3.3	3.8	1	0	0	1	0	1	0	0	1	0	0	0	0	1	0	0	0	0	0	0	0	0	0	1	1	0	190	3.17	265	4.42	2
26	0	2	57	62.75	157	25.46	1		0	1	0	0	0	0.7	11	33.1	4	4.8	0	0	1	0	0	0	0	0	0	0	0	0	0	1	1	1	0	0	0	0	1	0	0	0	0	0	390	6.5	465	7.75	2
31	0	1	70	58.5	168	20.73	0		0	0	1	0	0	1.14	11	38	3.8	4.8	0	0	0	0	1	0	0	0	0	0	0	0	0	1	1	0	0	0	0	0	0	0	0	0	0	0	590	9.83	685	11.42	13
32	0	2	65	52.65	146.5	24.53	0		0	1	0	0	0	1.06	14	42.9	4.8	5.4	0	0	0	0	0	0	0	0	1	1	0	0	0	1	1	0	0	0	0	0	0	0	0	0	0	0	340	5.67	410	6.83
34	0	2	48	66.75	161.7	25.53	0		0	0	0	0	1	0.89	14	42.4		4.2	0	0	0	0	0	0	0	0	0	0	0	0	0	1	1	0	0	0	0	0	1	0	0	0	0	0	310	5.17	410	6.83
36	0	2	47	53.8	153.8	22.74	0		0	0	0	1	0	0.7	11	35.2	3.6	6.4	0	0	0	0	0	0	0	0	1	1	0	0	0	1	1	0	0	0	0	0	0	0	0	0	0	0
37	0	2	90	46.95	147.4	21.61	0		0	1	0	0	0	1.17	10	30.2		3.7	0	0	1	0	0	0	0	0	0	0	0	0	0	1	1	1	0	0	0	0	0	0	0	0	0	0	445	7.42	535	8.92	1
38	0	2	71	51.3	178	16.19	0		0	1	0	0	0	0.81	13	37.9	3.3	3.4	0	0	0	0	0	0	0	0	1	1	0	0	0	1	0	1	0	0	0	0	0	0	0	0	0	0	395	6.58	455	7.58
40	0	2	67	54.3	155.3	22.51	0		0	0	0	0	1	1.96	13	36.5	3.3	5.3	0	0	1	0	1	0	0	0	0	0	0	0	0	1	1	0	0	0	0	1	0	0	0	0	0	0	640	10.67	725	12.08	8
41	0	2	57	48.65	154	20.51	0		0	1	0	0	0	0.9	13	37.1	4.5	2.4	0	0	0	0	0	0	0	0	1	1	0	0	0	1	0	0	0	0	0	0	0	0	0	0	0	0	325	5.42	395	6.58	0
42	0	2	79	44.4	149.2	19.95	0		0	1	0	0	0	0.87	13	37.9	3.6	5.7	0	0	0	0	0	0	0	0	0	1	0	0	0	1	0	0	0	0	0	0	0	0	0	0	0	0	320	5.33	380	6.33	3
43	0	2	51	70.8	155.5	29.28	0		0	0	0	0	1	1.1	15	44.7	3.7	6.1	0	0	0	0	0	0	0	0	0	0	0	0	0	1	0	0	0	0	0	0	0	0	0	0	0	0	185	3.08	245	4.08
44	1	1	72	73	164	27.14	0		1	0	0	0	0	1.52	13	39.2	3.7	4.6	0	0	0	1	0	0	1	0	0	0	100	0	0	1	0	1	0	0	0	0	0	0	0	0	0	0	284	4.73	385	6.42	1
45	0	1	70	55.2	163.4	20.67	0		0	1	0	0	0	1.94	12	37.3		8	0	0	1	0	0	0	0	1	0	0	0	0	1	0	1	1	0	0	0	0	0	0	0	0	0	0	350	5.83	420	7	2
46	0	1	66	63.6	169.1	22.24	0		0	0	0	0	1	1.31	15	45.7	4.3	3.8	0	0	0	0	1	1	0	0	0	0	0	0	0	1	1	0	0	0	0	0	0	0	0	0	0	0	310	5.17	385	6.42	0
47	0	1	64	58.2	161.5	22.31	0		0	0	0	0	1	1.03	11	32.8	3.8	5.1	0	1	1	0	0	0	0	0	0	0	0	0	0	1	1	0	0	0	0	0	0	0	0	0	0	0	315	5.25	375	6.25	1
50	0	2	60	60.3	158.4	24.03	0		0	0	0	1	0	1.12	14	38.7	4.1	4.3	0	0	1	0	0	0	0	0	0	1	0	0	0	1	0	0	0	0	0	0	0	0	0	0	0	0	455	7.58	510	8.5	1
51	0	2	62	55.6	161.3	21.37	0		0	0	0	0	1	0.82	14	41.2		3.2	0	0	0	0	0	0	0	0	0	0	0	0	0	1	0	0	0	0	0	0	0	0	0	0	0	0
52	0	2	57	49.15	161.7	18.8	0		0	0	0	0	1	0.98	13	38.7	3.8	2.6	0	0	0	0	0	0	0	0	0	0	0	0	0	1	0	0	0	0	0	0	0	0	0	0	0	0	265	4.42	385	6.42	0
53	0	1	77	71.7	178.7	22.45	0		0	1	0	0	0	1.03	14	45.6	4.1	9.9	1	0	0	0	0	0	0	0	0	0	0	0	0	1	1	0	0	1	0	0	0	0	0	0	0	0	405	6.75	465	7.75	0
54	0	2	80	36.1	146.6	16.8	0		0	1	0	0	0	1.17	8	26.7	3.9	3.8	0	0	0	0	0	0	0	0	1	1	0	0	0	1	1	0	0	0	0	0	1	0	0	0	0	0	716	11.93	805	13.42	3
56	1	1	61	46.5	164	17.29	0		1	0	0	0	0	0.89	13	36.6	4.4	3.5	0	0	0	0	1	1	1	0	0	0	100	0	0	1	1	1	0	0	0	0	0	0	0	0	0	1	385	6.42	440	7.33	2
57	0	1	49	61.9	161.5	23.73	1		0	0	0	0	1	1.03	14	42		4.1	0	0	0	0	0	0	0	0	0	0	0	0	0	1	0	0	0	0	0	0	0	0	0	0	0	0	408	6.8	475	7.92
58	0	2	81	49.4	142.9	24.19	0		0	1	0	0	0	1.09	11	32.8	3.7	5	0	0	1	0	0	0	0	0	1	0	0	0	0	1	0	0	0	0	0	0	0	0	0	0	0	0	455	7.58	505	8.42	6
59	1	1	66	74	171	25.31	0		1	0	0	0	0	1.03	15	44.4	4.5	5.8	0	0	0	0	1	1	1	1	0	0	100	0	0	1	1	0	0	0	0	0	0	0	0	0	0	1	330	5.5	380	6.33
61	0	1	58	70	160	27.34	0		0	1	0	0	0	0.6	15	43.5	4.1	6	0	0	1	0	0	0	0	0	0	0	0	0	0	1	1	0	0	0	0	0	0	0	0	0	0	0	270	4.5	325	5.42	1
62	0	1	36	107.4	169.7	37.29	0		0	1	0	0	0	1.12	15	43.7	4.8	6.2	0	0	1	0	0	0	0	0	0	1	0	0	0	1	1	0	0	0	0	0	0	0	0	0	0	0	330	5.5	380	6.33	0
63	0	2	84	46.2	148.3	21.01	0		0	1	0	0	0	1.16	11	32.9		4.1	0	0	1	0	0	0	0	0	0	1	0	0	0	1	1	0	0	0	0	0	0	0	0	0	0	0	320	5.33	385	6.42	1
64	0	1	61	76	176.5	24.4	0		0	1	0	0	0	0.94	16	47.9	4.3	3.6	0	0	0	0	0	0	0	0	0	0	0	0	0	1	0	0	0	0	0	0	0	0	0	0	0	0	415	6.92	480	8	0
65	0	2	65	54.8	161.3	21.06	0		0	1	0	0	0	1.1	13	37.9	4.8	5.1	0	0	1	0	0	0	0	0	1	1	0	0	0	1	1	0	0	0	0	0	0	0	0	0	0	0	500	8.33	565	9.42	1
66	0	1	60	44.3	159.1	17.5	0		0	0	1	0	0	1.31	16	47	4.5	3.8	0	0	0	0	0	0	0	0	0	0	0	0	0	1	1	1	0	0	0	0	0	0	0	0	0	0	670	11.17	755	12.58	5
67	0	2	83	57.5	144.5	27.54	0		0	0	0	0	1	1	13	38.5		4.4	0	0	0	0	0	0	0	0	0	0	0	0	0	1	1	0	0	0	0	0	0	0	0	0	0	0	250	4.17	300	5
68	0	2	43	58.7	160.1	22.9	0		0	1	0	0	0	0.79	13	38.7		2	0	0	0	0	0	0	0	0	0	0	0	0	0	1	0	0	0	0	0	0	0	0	0	0	0	0	320	5.33	390	6.5	0
71	0	2	61	63.85	152.3	27.53	0		0	1	0	0	0	0.82	13	41.7		3.7	0	0	0	0	0	1	0	0	0	0	0	0	0	1	1	0	0	0	0	0	0	0	0	0	0	0	365	6.08	425	7.08	2
72	1	1	64	51.15	164.1	18.99	0		0	0	0	1	0	0.91	16	49.6	3.7	4.5	0	0	0	0	0	0	1	0	0	0	100	0	0	1	0	0	0	0	0	0	0	0	0	0	0	0	450	7.5	520	8.67
74	0	2	63	56.2	149.1	25.28	0		0	1	0	0	0	0.85	13	39.4	4.6	4.2	0	0	0	0	0	0	0	0	1	1	0	0	0	1	0	0	0	0	0	0	0	0	0	0	0	0	680	11.33	745	12.42	6
77	0	1	34	69.55	168.7	24.44	1		0	1	0	0	0	0.93	16	46.9	4.3	7.1	0	0	0	0	0	0	0	0	1	0	0	0	0	1	0	0	0	0	0	0	0	0	0	0	0	0	440	7.33	495	8.25
78	0	1	80	51.9	169.8	18	0		0	1	0	0	0	1.39	12	34.3	4	4.7	1	0	1	0	0	0	0	0	0	0	0	0	0	1	1	1	0	0	0	1	0	0	0	0	0	0	330	5.5	385	6.42	0
79	0	1	29	65.35	180.7	20.01	0		0	1	0	0	0	1.19	16	46.1	5.1	3.6	0	0	0	0	0	0	0	0	0	0	0	0	0	1	0	0	0	0	0	0	0	0	0	0	0	0	285	4.75	350	5.83
80	0	1	49	59	166	21.41	0		0	0	0	0	1	0.97	15	45.4	4.1	4.2	0	0	0	0	0	0	0	0	0	0	0	0	0	1	0	0	0	0	0	0	0	0	0	0	0	0	260	4.33	310	5.17	0
81	0	2	62	47.8	158.2	19.1	0		0	1	0	0	0	0.83	13	37.6		2.6	0	0	0	0	0	0	0	0	0	0	0	0	0	1	1	0	0	0	0	0	0	0	0	0	0	0	340	5.67	435	7.25	0
84	0	1	61	67	176	21.63	0		0	1	0	0	0	1.11	13	37.3	4.1	5.1	0	0	0	0	0	0	0	0	0	0	0	0	0	1	0	0	0	0	0	0	0	0	0	0	0	0	725	12.08	795	13.25	20
86	1	2	69	61.85	153.3	26.32	0		0	1	0	0	0	0.68	12	34.7		3.5	0	0	0	0	0	0	1	0	0	0	100	0	0	1	0	0	0	0	0	0	0	0	0	0	0	0	320	5.33	390	6.5	0
87	1	2	52	52.85	163.6	19.75	0		0	0	0	0	1	0.66	14	39.3		5.4	0	0	0	1	0	0	1	0	0	0	100	0	0	1	0	0	0	0	0	0	0	0	0	0	0	0	250	4.17	305	5.08
88	0	2	43	56.4	152	24.41	0		0	1	0	0	0	0.53	13	37.3		3	0	0	1	0	0	0	0	0	0	1	0	0	0	1	1	0	0	0	0	0	0	0	0	0	0	0	415	6.92	465	7.75	0
89	0	2	78	47.8	149	21.53	0		1	0	0	0	0	4.37	11	33.5	4	3.3	0	0	0	0	0	0	1	0	0	0	100	0	0	1	0	1	0	0	0	1	0	0	0	0	1	0	275	4.58	365	6.08	4
91	0	2	77	46.4	150	20.62	0		0	1	0	0	0	0.74	12	35.5	4.6	2.6	0	0	0	0	0	0	0	0	1	1	0	0	0	1	0	0	0	0	1	0	0	0	0	0	0	0	509	8.48	600	10	1
92	0	1	60	45.9	167.6	16.34	0		0	1	0	0	0	0.89	9	28.4		5.9	0	0	1	0	0	0	0	0	1	1	0	0	0	1	0	0	0	0	0	0	0	0	0	0	0	0	620	10.33	690	11.5	1
93	0	2	72	32	148.3	14.55	0		0	0	0	0	1	2.35	10	29.6	3.7	2.5	1	0	1	0	0	0	0	0	0	0	0	0	0	1	1	0	0	0	0	1	0	0	0	0	0	0	208	3.47	290	4.83	4
94	0	1	56	61.2	162.1	23.29	0		0	1	0	0	0	1.45	12	35.6	4	7.8	0	1	0	0	0	0	0	0	1	0	0	0	0	1	0	0	0	0	0	0	0	0	0	0	0	0	603	10.05	655	10.92	15
95	1	1	73	71.7	172.6	24.07	0		0	1	0	0	0	1.39	11	33.9	4.3	7.7	0	0	0	0	0	0	1	0	0	0	100	0	0	1	1	0	0	0	0	1	0	0	0	0	0	0	280	4.67	345	5.75
96	0	2	78	54	151.4	23.56	0		0	1	0	0	0	0.88	14	41.9	4	5	0	0	1	0	0	0	0	0	1	0	0	0	0	1	1	0	0	0	1	0	0	0	0	0	0	0	455	7.58	520	8.67	2
97	0	2	66	51.4			0		0	0	0	0	1	0.68	12	34.4	4.6	4	0	0	0	0	0	0	0	0	0	0	0	0	0	1	0	0	0	0	0	0	0	0	0	0	0	0	185	3.08	240	4
98	1	2	86	51.7	158	20.71	0		0	0	0	0	1	1.51	10	29.5	3.6	9.9	0	0	1	0	0	0	1	0	0	0	100	0	0	1	1	1	0	0	0	1	0	0	0	0	0	0	445	7.42	530	8.83	1
100	0	2	35	71.95	169.2	25.13	0		0	0	0	0	1	0.76	12	35.3	4.3	4.1	0	0	0	0	0	0	0	0	0	0	0	0	0	1	0	0	0	0	0	0	0	0	0	0	0	0	340	5.67	445	7.42	0
101	0	2	76	61.9	147.2	28.57	0		0	1	0	0	0	0.63	13	36.8		2.2	0	0	0	0	1	0	0	0	0	0	0	0	0	1	1	0	0	0	0	0	1	0	0	0	0	0	250	4.17	310	5.17	0
102	0	1	60	55.8	162	21.26	0		0	1	0	0	0	0.82	12	36.1	3.4	4.8	0	0	1	0	0	0	1	0	0	0	100	0	0	1	0	0	0	0	0	0	0	0	0	0	0	0	485	8.08	550	9.17	2
106	0	1	71	70.7	177.1	22.54	0		0	0	1	0	0	0.88	14	42	4	2.7	0	0	0	0	1	0	0	0	0	0	0	0	0	1	0	0	0	0	0	0	0	0	0	0	0	0	325	5.42	375	6.25
107	1	1	90	54.3	169	19.01	0		0	1	0	0	0	1.09	11	34.4	3.7	6.4	0	1	0	0	0	0	1	0	0	0	100	0	0	1	0	0	0	0	0	0	0	0	1	0	1	0					3
108	0	2	62	56.2	151	24.65	0		0	1	0	0	0	0.75	14	39.9	4.8	3.4	0	0	1	0	0	0	0	0	0	1	0	0	0	1	0	0	0	0	0	0	0	0	0	0	0	0	539	8.98	610	10.17	1
111	0	2	80	31.75	150	14.11	0		0	1	0	0	0	0.83	10	30	2.7	3.4	0	0	0	0	0	0	1	0	0	0	100	0	0	1	1	0	0	0	0	0	0	0	0	0	0	0	310	5.17	365	6.08	0
112	0	2	49	44.6	151.1	19.53	0		0	0	0	0	1	0.73	12	35.1		3.6	0	0	0	0	0	0	0	0	0	0	0	0	0	1	0	0	0	0	0	0	0	0	0	0	0	0	190	3.17	270	4.5	0
114	0	2	70	53.45	151.8	23.2	0		0	0	1	0	0	0.77	12	33.7	4.3	2.8	0	0	0	0	0	0	0	0	0	0	0	0	0	1	0	0	0	0	0	0	0	0	0	0	0	0	295	4.92	365	6.08
115	0	1	79	85.5	177	27.29	0		0	1	0	0	0	1.04	12	36.1	3.9	7.2	0	0	1	0	0	0	0	0	0	0	0	0	0	1	0	0	0	0	0	0	0	0	0	0	0	0	285	4.75	345	5.75	2
116	0	2	76	47	149.3	21.09	0		0	0	1	0	0	0.74	11	31.9		3.5	0	0	0	0	1	0	0	0	0	0	0	0	0	1	0	0	0	0	0	0	0	0	0	0	0	0	410	6.83	470	7.83	1
117	1	1	65	61.9	165.1	22.71	0		0	1	0	0	0	0.92	15	42.5		6	0	0	0	1	0	1	1	0	0	0	100	0	0	1	1	0	0	0	0	0	0	0	0	0	1	0	290	4.83	365	6.08
118	0	2	63	53.15	157.6	21.4	0		0	1	0	0	0	0.54	16	46.7	4.2	2.3	0	0	0	0	0	0	0	0	1	0	0	0	0	1	0	0	0	0	0	0	0	0	0	0	0	0	310	5.17	385	6.42
119	0	2	73	52.5	151.3	22.93	1		0	1	0	0	0	0.95	10	29.5		5	0	0	0	0	1	0	0	0	1	0	0	0	0	1	0	0	0	0	0	0	0	0	0	0	0	0	625	10.42	690	11.5	5
121	0	1	65	55.8	170	19.31	0		0	1	0	0	0	0.85	13	39.1	3.8	5.3	0	0	0	1	0	0	1	0	0	0	100	0	0	1	1	0	0	0	0	0	0	0	0	0	0	0	345	5.75	430	7.17	0
126	0	2	62	47.3	161.3	18.18	0		0	1	0	0	0	0.88	12	37.8	5	4.7	0	0	1	0	0	0	0	0	0	1	0	0	0	1	0	0	0	0	0	0	1	0	0	0	0	0	297	4.95	355	5.92
128	0	1	79	64.75	168.6	22.78	0		0	0	1	0	0	1.01	14	39.4		4.1	0	0	0	0	0	0	0	0	0	0	0	0	0	1	0	0	0	0	0	0	0	0	0	0	0	0	445	7.42	510	8.5	4
129	0	1	49	73.2	170	25.33	0		0	1	0	0	0	0.85	11	33.7	3.5	4.6	0	0	0	0	0	0	1	0	0	0	0	0	0	1	1	0	0	0	0	0	0	0	0	0	0	0	290	4.83	355	5.92	0
130	0	2	61	47.25	156.9	19.19	0		0	0	0	0	1	0.59	12	38.2	3.4	4.7	0	0	0	0	0	0	0	0	0	0	0	0	0	1	0	0	0	0	0	0	0	0	0	0	0	0	305	5.08	370	6.17
132	0	2	69	46.25	150.7	20.37	0		0	0	0	0	1	0.71	13	38.1		3.4	0	0	0	0	0	0	0	0	0	1	0	0	0	1	1	0	0	0	0	0	0	0	0	0	0	0	160	2.67	230	3.83	0
133	0	2	72	39.2	146	18.39	0		0	1	0	0	0	0.81	9	27.7	4	5.2	0	0	1	0	0	0	0	0	1	0	0	0	0	1	0	0	0	0	0	0	0	0	0	0	0	0	345	5.75	410	6.83	1
135	0	1	70	54.2	164.2	20.1	1		0	1	0	0	0	0.8	14	40	4.2	3.6	0	0	1	0	0	0	0	0	1	1	0	0	0	1	1	0	0	0	0	0	0	0	0	0	0	0	595	9.92	660	11	2
136	0	2	61	49.7	147.6	22.81	0		0	1	0	0	0	0.61	11	29.9	4.4	3.2	0	0	0	0	0	0	0	0	0	0	0	0	0	1	0	0	0	0	0	0	0	0	0	0	0	0	285	4.75	360	6	7
138	0	1	61	66.5	170	23.01	0		0	0	1	0	0	0.56	12	36.7		3.5	0	0	0	0	0	0	0	0	0	0	0	0	0	1	1	0	0	0	0	0	0	0	0	0	0	0	1080	18	1200	20	24
139	0	1	54	72.15			0		0	0	0	1	0	1.05	15	40.6	4.4	6.1	0	0	0	0	0	0	0	0	0	0	0	0	0	1	0	0	0	0	0	0	0	0	0	0	0	0	242	4.03	300	5	1
140	0	1	69	68.3	161.2	26.28	0		0	1	0	0	0	0.89	15	43.1	4.2	2.7	0	0	0	0	0	0	0	0	0	0	0	0	0	1	0	0	0	0	0	0	0	0	0	0	0	0	396	6.6	475	7.92	2
141	0	2	80	48.9	155	20.35	0		0	1	0	0	0	1.06	9	28.8	3.6	8.2	1	0	1	0	0	0	1	0	1	1	0	0	0	1	1	1	0	0	0	0	0	0	0	0	0	0	455	7.58	530	8.83	10
142	1	1	55	84.4	170.6	29	0		0	1	0	0	0	0.97	17	49	4.1	7	0	0	0	1	0	0	1	0	1	0	100	0	0	1	0	0	0	0	0	0	0	0	0	0	0	0	420	7	495	8.25	0
145	0	2	71	43	146.9	19.93	1		0	1	0	0	0	0.6	10	29.3	4.3	2.7	0	0	1	0	0	0	0	0	1	0	0	0	0	1	0	0	0	0	0	0	0	0	0	0	0	0	475	7.92	545	9.08	1
146	0	2	81	36.7	152.2	15.84	0		0	1	0	0	0	0.83	10	29.1	4.2	3.9	0	0	0	0	1	0	0	0	1	1	0	0	0	1	0	1	0	0	0	0	1	0	0	0	0	0	390	6.5	440	7.33	3
148	0	2	79	36.8	154	15.52	0		0	0	1	0	0	0.62	10	29	4.2	3.2	0	0	0	0	0	0	0	0	0	0	0	0	0	1	0	0	0	0	0	0	0	0	0	0	0	0	545	9.08	620	10.33	9
150	0	2	77	56.35	146.9	26.11	0		0	1	0	0	0	0.73	12	38.1	4.1	4	0	0	0	0	0	0	0	0	0	1	0	0	0	1	0	0	0	0	0	0	0	0	0	0	0	0	520	8.67	600	10	3
152	0	2	43	42	153.5	17.83	0		0	0	0	0	1	0.86	11	32.4	3.4	3.9	0	0	0	0	0	1	0	0	0	0	0	0	0	1	0	0	0	0	0	0	0	0	0	0	0	0	300	5	405	6.75
153	1	1	79	47.55	161.1	18.32	0		0	0	0	1	0	0.61	13	39.8	3.8	2.8	0	0	0	0	0	0	1	1	1	0	100	0	0	1	0	0	0	0	0	0	0	0	0	0	0	0	625	10.42	725	12.08	6
154	1	1	74	45.6	157.6	18.36	1		1	0	0	0	0	0.73	11	30.5	3.9	6	0	0	0	0	0	0	1	0	0	0	75	0	0	1	0	0	0	0	0	0	0	0	0	1	1	0	500	8.33	565	9.42	4
157	0	2	75	45.2	152.6	19.41	0		0	0	0	1	0	0.61	11	31.3	3.6	3.4	0	0	1	0	0	0	0	0	0	1	0	0	0	1	1	0	0	0	0	0	0	0	0	0	0	0	390	6.5	455	7.58	0
158	0	1	79	51.65	163.5	19.32	0		0	1	0	0	0	0.91	15	43.2	3.9	3.7	0	0	1	0	0	0	0	0	1	1	0	0	0	1	0	0	0	0	0	0	0	0	0	0	0	0	405	6.75	485	8.08	0
159	0	1	69	60.85	180.8	18.62	0		0	0	0	0	1	0.68	13	41.1	4.2	3.5	0	0	0	0	0	0	0	0	0	0	0	0	0	1	0	0	0	0	0	0	0	0	0	0	0	0	320	5.33	380	6.33	0
160	1	2	71	47.75	151.4	20.83	1		0	1	0	0	0	0.91	13	37.7	4.4	4.9	0	0	0	0	0	0	1	0	0	0	100	0	0	1	0	0	0	0	0	0	0	0	0	0	0	0	435	7.25	500	8.33	1
162	0	2	62	52.05	147.7	23.86	0		0	1	0	0	0	0.57	14	42.1		2.8	0	0	0	0	0	0	0	0	0	0	0	0	0	1	0	0	0	0	1	0	0	0	0	0	0	0	370	6.17	425	7.08	0
164	0	1	68	64.85	163.2	24.35	0		0	1	0	0	0	1.09	14	39.4		3.1	0	0	0	0	0	1	0	0	0	0	0	0	0	1	1	0	0	0	0	0	0	0	0	0	0	0	525	8.75	600	10
166	0	1	57	57.15	167.3	20.42	0		0	1	0	0	0	1.32	9	29.3	3.8	5	0	0	1	0	0	0	0	0	1	1	0	0	0	1	1	0	0	0	0	0	1	0	0	0	0	0	555	9.25	605	10.08	8
167	0	1	67	62.9	168.1	22.26	0		0	0	0	1	0	0.88	10	30.5		4.2	0	0	0	0	0	0	1	0	0	0	0	0	0	1	0	0	0	0	0	0	0	0	0	0	0	0	400	6.67	485	8.08	1
169	0	1	73	60.3	157.7	24.25	0		0	0	1	0	0	0.77	14	40.7	3.8	2.6	1	0	1	0	0	0	1	0	0	0	0	0	0	1	1	0	1	0	0	0	0	0	0	0	0	0	352	5.87	470	7.83	1
170	0	1	57	68	167	24.38	0		0	1	0	0	0	1.07	17	46.4	4.4	3.7	0	0	0	0	0	0	0	0	0	0	0	0	0	1	1	0	0	0	0	0	0	0	0	0	0	0	310	5.17	365	6.08
171	0	2	78	42.9	150.6	18.92	0		0	1	0	0	0	1.63	9	25.9	4	5	0	0	0	0	0	0	0	0	0	1	0	0	0	1	0	0	0	0	0	0	0	0	0	0	0	0	535	8.92	600	10	4
173	1	1	78	67.05	161.7	25.64	0		0	1	0	0	0	0.86	18	51	4	3.8	0	0	1	0	0	0	1	0	0	0	100	0	0	1	1	0	0	0	0	0	0	0	0	0	0	0	380	6.33	435	7.25
174	1	1	76	50.2	157.8	20.16	0		1	0	0	0	0	0.95	15	41.5	4.1	3.1	0	0	0	0	1	0	1	0	0	0	100	0	0	1	1	1	0	0	0	0	0	0	0	0	0	0	367	6.12	445	7.42	2
176	1	1	84	43.6	167.5	15.54	1		0	1	0	0	0	0.61	11	32.5	2.9	1.9	0	0	0	0	0	0	1	0	0	0	100	0	0	1	1	0	0	0	0	0	0	0	0	0	0	0	405	6.75	455	7.58	1
177	0	2	72	62.3	148.6	28.21	0		0	1	0	0	0	0.48	14	40.4	4.2	2.8	0	0	0	0	0	0	0	0	0	0	0	0	0	1	1	0	0	0	0	0	0	0	0	0	0	0	425	7.08	500	8.33	3
178	0	2	64	55.1	160.7	21.34	0		0	1	0	0	0	0.78	11	32.2		3.6	0	0	1	0	0	0	0	0	1	1	0	0	0	1	0	0	0	0	0	0	0	0	0	0	0	0	560	9.33	625	10.42	0
180	0	2	71	51.45	143	25.16	0		0	1	0	0	0	0.72	13	39.1	4.4	3.2	0	0	1	0	0	0	0	0	1	0	0	0	0	1	1	0	0	0	0	0	0	0	0	0	0	0	420	7	495	8.25	0
182	0	2	78	50	147.8	22.89	0		0	1	0	0	0	0.63	12	37.9		4.1	0	0	0	0	1	0	0	0	0	0	0	0	0	1	1	0	0	0	0	0	0	0	0	0	0	0	290	4.83	350	5.83
183	0	1	71	54.6	170	18.89	0		0	1	0	0	0	1.21	13	37.1	3.7	8.1	0	0	1	0	0	0	0	0	0	1	0	0	0	1	1	1	0	0	0	0	0	0	0	0	0	0	455	7.58	525	8.75
185	0	1	37	77.95			0		0	0	0	0	1	0.76	17	48.3		4.6	0	0	0	0	0	0	0	0	0	0	0	0	0	1	0	0	0	0	0	0	0	0	0	0	0	0	360	6	420	7
186	0	2	74	47.15	151.7	20.49	0		0	1	0	0	0	0.76	10	30.8	4.6	4.7	0	0	1	0	0	0	0	0	1	1	0	0	0	1	0	0	0	0	0	0	0	0	0	0	0	0	345	5.75	410	6.83	3
188	0	2	72	35.2	148.8	15.9	0		0	1	0	0	0	0.44	12	37.8	3.4	2.5	0	0	0	0	0	0	0	0	0	1	0	0	0	1	0	0	0	0	0	0	0	0	0	0	0	0	300	5	360	6	0
190	0	2	45	45.95	166.5	16.58	0		0	0	0	0	1	0.65	14	39.9		4.4	0	0	1	0	0	0	0	0	0	0	0	0	0	1	0	0	0	0	0	0	0	0	0	0	0	0	270	4.5	330	5.5
192	0	2	78	58.4	146.9	27.06	0		0	1	0	0	0	0.57	14	41.9	4.1	4	1	0	0	1	0	0	1	0	0	0	100	0	0	1	1	0	0	0	0	0	0	0	0	0	0	0	403	6.72	475	7.92
193	0	1	71	71.4	174.6	23.42	0		0	0	1	0	0	0.84	13	39.8	4.1	3.3	0	0	0	0	0	0	0	0	0	0	0	0	0	1	0	0	1	0	0	0	0	0	0	0	0	0	555	9.25	630	10.5	9
194	0	2	77	68.15	151.4	29.73	0		0	1	0	0	0	1.01	11	33.1	4.6	3.8	0	0	1	0	0	0	0	0	0	0	0	0	0	1	1	0	0	0	0	0	0	0	0	1	1	0	435	7.25	510	8.5	2
197	0	2	77	77.25	155.5	31.95	0		0	0	0	1	0	0.8	13	40.1	4.6	3.6	0	0	1	0	0	0	0	0	1	0	0	0	0	1	0	0	0	0	0	0	0	0	0	0	0	0	570	9.5	640	10.67	0
199	0	1	58	57.2	170	19.79	0		0	0	0	0	1	0.93	15	43.2		4	0	0	0	0	0	0	0	0	0	0	0	0	0	1	0	0	0	0	0	0	0	0	0	0	0	0	433	7.22	515	8.58
200	0	1	61	57.1	161.85	21.8	0		0	0	0	0	1	0.91	18	51.6	4	5.5	0	0	0	0	0	0	0	0	0	0	0	0	0	1	0	0	0	0	0	0	0	0	0	0	0	0	275	4.58	325	5.42	0
201	0	2	75	56.8	152.3	24.49	0		0	1	0	0	0	0.72	11	34.9	4.2	4.5	0	0	0	0	0	0	0	0	0	0	0	0	0	1	0	1	0	0	0	0	0	0	0	0	0	0	445	7.42	500	8.33	8
202	0	2	43	41.45	159	16.4	0		0	1	0	0	0	0.68	12	37.2	4.4	2.8	0	0	0	0	0	0	0	0	0	0	0	0	0	1	0	0	0	0	0	0	0	0	0	0	0	0	225	3.75	295	4.92	0
205	0	1	65	60	169.9	20.79	0		0	0	0	1	0	1.16	14	39.3		7	0	1	0	0	1	1	0	0	0	0	0	0	0	1	0	0	0	0	0	0	0	0	0	0	0	0	415	6.92	475	7.92	0
206	0	2	69	56.9	157.8	22.85	0		0	1	0	0	0	0.57	14	41.4	4.5	3.4	0	0	0	0	0	0	0	0	1	1	0	0	0	1	0	0	0	0	0	0	0	0	0	0	0	0	595	9.92	660	11	2
209	1	2	74	62	150.5	27.37	0		0	1	0	0	0	1.75	9	25.7	4.3	4.5	0	0	0	0	0	0	1	0	0	1	100	0	0	1	0	0	0	0	0	1	0	0	0	0	0	0	530	8.83	590	9.83	1
210	0	2	85	61.6	146.5	28.7	0		0	1	0	0	0	0.51	11	33.9	4.1	3.9	0	0	0	0	1	0	1	1	0	0	100	0	1	0	0	0	0	0	0	0	0	0	0	0	0	0	370	6.17	440	7.33	0
212	1	1	63	56.75	156.2	23.26	0		1	0	0	0	0	0.77	14	42.3	4.1	5.2	0	0	0	0	0	1	1	0	0	0	100	0	0	1	0	0	0	0	0	0	0	0	0	0	0	0	314	5.23	375	6.25	0
213	0	1	67	71.55	169	25.05	0		0	0	1	0	0	0.91	15	45.7	4.2	3.8	0	0	0	0	0	0	0	0	0	0	0	0	0	1	0	0	0	0	0	0	0	0	0	0	0	0	300	5	360	6	3
217	0	2	57	54.7	161	21.1	0		0	0	0	1	0	0.8	13	41.2		4.2	0	0	0	0	0	0	0	0	1	1	0	0	0	1	0	0	0	0	0	0	0	0	0	0	0	0	315	5.25	370	6.17
218	0	1	67	72.65	167.8	25.8	0		0	1	0	0	0	0.82	13	40.9	4.3	5	0	0	0	0	0	0	0	0	0	0	0	0	0	1	0	0	0	0	0	0	0	0	0	0	0	0	452	7.53	500	8.33
219	0	2	76	40.15	144.6	19.2	0		0	0	0	1	0	0.58	14	41.7	4.2	3	0	0	0	0	0	0	0	0	1	1	0	0	0	1	0	0	0	0	0	0	0	0	0	0	0	0	315	5.25	390	6.5
222	0	1	82	61.5	166.2	22.26	0		0	1	0	0	0	0.89	15	45.2	4.4	4.4	0	0	0	0	0	0	0	0	0	0	0	0	0	1	1	0	0	0	0	0	0	0	0	0	0	0	393	6.55	460	7.67	0
223	0	2	64	58.1	155.7	23.97	0		0	1	0	0	0	0.71	13	42.8		3.1	0	0	0	0	0	0	0	0	0	0	0	0	0	1	0	1	0	0	0	0	0	0	0	0	0	0	320	5.33	395	6.58
224	0	1	60	75.9	180.9	23.19	1		0	1	0	0	0	1.3	8	24.4	4	4.2	0	0	0	0	0	0	0	0	1	0	0	0	0	1	1	0	0	0	0	0	0	0	0	0	0	0	680	11.33	750	12.5	29
226	0	2	61	57.8	153.3	24.59	0		0	1	0	0	0	1.54	12	34.1	3.7	6.8	0	0	1	0	0	0	0	0	0	0	0	0	0	1	0	0	0	0	0	1	0	0	0	0	0	0	370	6.17	455	7.58
229	1	1	83	66.6	158.2	26.61	0		0	1	0	0	0	1.58	11	33.9	3.2	7.2	1	0	1	0	0	0	1	0	0	0	100	0	0	1	1	1	0	0	0	1	0	0	0	0	1	0	485	8.08	540	9	1
230	0	1	54	66	167.8	23.44	0		0	1	0	0	0	1.33	11	31.9	3.6	6.9	0	0	1	0	0	0	0	0	1	0	0	0	0	1	1	0	0	0	0	0	1	0	0	0	0	0	660	11	720	12	12
231	0	2	66	49.7	153.2	21.18	0		0	1	0	0	0	0.52	15	44.4	4.3	4.3	0	1	0	0	0	0	0	0	0	0	0	0	0	1	1	0	0	0	0	0	0	0	0	0	0	0	360	6	425	7.08	6
232	0	2	72	42.2	158	16.9	0		0	1	0	0	0	0.54	8	24.7	3.2	4.6	0	0	1	0	0	0	0	0	1	1	0	0	0	1	0	1	0	0	0	0	0	0	0	0	0	0	285	4.75	355	5.92
233	0	1	76	58.9	162.4	22.33	0		0	1	0	0	0	1.2	13	38	4.6	4.9	0	0	0	0	0	1	1	0	1	0	0	0	0	1	1	0	0	0	0	0	1	0	0	0	1	0	535	8.92	600	10	10
235	1	2	64	58.75	160	22.95	0		0	1	0	0	0	0.9	13	37.5	3.9	4.1	0	0	1	0	0	0	1	0	0	0	100	0	0	1	0	0	0	0	0	0	0	0	0	0	0	0	445	7.42	530	8.83	1
236	0	1	80	69.25	173.8	22.93	0		0	1	0	0	0	1.14	14	41.6	4.4	4.1	0	0	0	1	0	0	0	0	0	0	0	0	0	1	0	0	1	0	1	0	0	0	0	0	0	0	315	5.25	375	6.25
238	0	2	69	44.1	143	21.57	0		0	1	0	0	0	0.81	10	32.1	4.5	3.4	0	1	0	0	0	1	0	0	0	0	0	0	0	1	1	1	0	0	0	0	0	0	0	0	0	0	335	5.58	395	6.58
239	0	1	71	70.2	164.8	25.85	0		0	1	0	0	0	0.94	15	43	4.3	3.3	0	0	1	0	0	0	0	0	0	0	0	0	0	1	1	1	0	0	0	0	0	0	0	0	0	0	485	8.08	555	9.25	8
240	0	2	67	48	146.2	22.46	0		0	0	0	1	0	0.62	15	43.3		4.1	0	0	1	0	0	0	0	0	0	1	0	0	0	1	1	0	0	0	0	0	0	0	0	0	0	0	495	8.25	575	9.58
241	0	1	73	50.5	154.9	21.05	0		0	1	0	0	0	0.74	13	39.9	4.5	4.1	0	0	0	1	0	0	0	0	0	0	0	0	0	1	1	1	0	0	0	0	0	0	0	0	0	0	300	5	365	6.08
242	0	2	80	66.2	150	29.42	0		0	1	0	0	0	1.59	9	28.9	3.8	5.3	1	0	1	0	0	0	1	1	0	0	100	0	1	0	1	1	0	0	0	1	1	0	0	0	0	0	260	4.33	320	5.33
243	0	2	86	58.2	146.9	26.97	0		0	0	1	0	0	0.84	13	39.2	4.4	4.3	1	0	0	1	0	0	0	0	0	0	0	0	0	1	1	0	0	0	0	0	0	0	0	0	0	0	360	6	425	7.08	3
246	0	2	70	49.35	158.5	19.64	0		0	1	0	0	0	1.09	11	34.4	4.3	5.6	0	0	1	0	0	0	0	0	1	0	0	0	0	1	0	0	1	1	0	1	1	0	0	0	0	0	640	10.67	710	11.83	12
250	0	1	70	64.1	169	22.44	0		0	1	0	0	0	0.63	16	47.1		3.5	0	0	0	0	0	0	0	0	0	0	0	0	0	1	0	0	0	0	0	0	0	0	0	0	1	0	310	5.17	390	6.5
251	0	1	62	70.9	170	24.53	0		0	1	0	0	0	0.87	16	44.9		3.7	0	0	0	0	0	0	0	0	1	0	0	0	0	1	0	0	0	0	0	0	0	0	0	0	0	0	355	5.92	420	7
254	0	1	66	55.35	160.9	21.38	0		0	1	0	0	0	0.66	13	39.3	4.2	4.8	0	0	0	0	0	0	0	0	1	1	0	0	0	1	0	0	0	0	0	0	0	0	0	0	0	0	255	4.25	335	5.58	0
255	0	2	74	47.9	155.8	19.73	0		0	1	0	0	0	0.54	12	34.1		2.6	0	0	0	0	1	0	0	0	0	0	0	0	0	1	1	0	0	0	0	0	0	0	0	0	0	0	345	5.75	415	6.92	4
256	1	1	72	64	160	25	0		0	1	0	0	0	0.86	10	31.8	4.2	4.4	0	0	1	0	1	0	1	1	0	0	100	0	1	0	1	1	0	0	0	0	1	0	0	0	0	0	355	5.92	425	7.08	6
257	0	1	58	70.2	168	24.87	0		0	1	0	0	0	0.75	14	40.9	4	4.2	0	0	0	0	0	0	0	0	0	0	0	0	0	1	0	0	0	0	0	0	0	0	0	0	0	0	410	6.83	470	7.83
258	0	1	86	55.55	167	19.92	0		0	1	0	0	0	1.1	10	28.9	3.1	2.8	0	0	0	0	0	0	0	0	0	0	0	0	0	1	1	0	0	0	0	0	0	0	0	0	0	0	370	6.17	445	7.42	1
259	1	1	74	49.35	156.6	20.12	0		0	0	0	1	0	0.94	13	42.4	4	5.5	0	0	0	0	1	0	1	0	0	1	100	0	0	1	1	1	0	0	0	0	1	0	0	0	0	0	515	8.58	590	9.83	4
261	0	2	71	61.2	155.6	25.28	0		0	1	0	0	0	0.86	12	33.6	4	4.2	0	0	0	0	0	0	0	0	1	0	0	0	0	1	1	0	0	0	0	0	1	0	0	0	0	0	390	6.5	440	7.33	5
264	0	2	69	54.6	155.8	22.49	0		0	1	0	0	0	0.61	13	37.1		2.6	1	0	0	0	0	0	0	0	0	0	0	0	0	1	0	0	0	0	0	0	0	0	0	0	0	0	315	5.25	390	6.5
266	0	1	59	58.3	164.5	21.54	0		0	1	0	0	0	0.88	15	42.8		3.9	0	0	1	0	0	0	0	0	0	0	0	0	0	1	0	0	0	0	0	0	0	0	0	0	0	0	360	6	430	7.17	0
267	0	1	66	55.5	159	21.95	0		0	1	0	0	0	1.24	9	26.3	2.3	3.4	0	0	1	0	0	0	0	0	1	0	0	0	0	1	0	1	0	0	0	1	0	0	0	0	0	0	415	6.92	485	8.08	9
268	0	1	60	62	169	21.71	0		0	1	0	0	0	0.75	14	42	4.3	1.5	0	0	0	0	0	0	0	0	0	0	0	0	0	1	0	0	0	0	0	0	1	0	0	0	0	0	255	4.25	335	5.58	1
269	0	1	79	70.4			0		0	0	0	1	0	7.9	11	31.4		3.7	0	0	0	0	0	0	0	0	0	1	0	0	0	1	0	0	0	0	0	0	0	0	0	0	0	0	500	8.33	565	9.42	8
271	0	1	79	65.7	154.8	27.42	0		0	0	1	0	0	1.02	15	43	4.9	5.3	0	0	0	1	0	0	0	0	0	0	0	0	0	1	1	1	0	0	0	0	0	0	0	0	0	0	355	5.92	445	7.42	2
275	0	1	75	53.9	156.9	21.89	0		0	1	0	0	0		13	37.4	4.2		0	1	0	0	0	0	0	0	1	0	0	0	0	1	1	0	0	0	0	0	1	0	0	0	0	0	515	8.58	580	9.67	4
276	1	1	56	52.8	174.9	17.26	0		0	1	0	0	0	0.58	10	30.6	3.4	3.6	0	0	0	0	0	1	1	0	1	1	100	0	0	1	0	0	0	0	0	0	0	0	0	0	0	0	395	6.58	465	7.75	0
277	0	1	83	59.8	155.6	24.7	0		0	1	0	0	0	1.27	10	28.3	3.5	6.2	0	0	1	0	0	0	0	0	1	0	0	0	0	1	0	0	0	0	0	0	0	0	0	0	0	0	480	8	550	9.17	2
278	0	1	64	58.3	163	21.94	0		0	0	0	0	1	0.68	15	41.2	4.1	4.2	0	0	0	0	0	0	1	1	0	0	100	0	1	0	0	1	0	0	0	0	0	0	0	0	0	0	295	4.92	380	6.33	0
279	0	1	83	55.5	164.5	20.51	0		0	1	0	0	0	1.05	13	36.8	3.8	3.5	0	0	0	1	0	0	0	0	0	0	0	0	0	1	1	0	0	0	0	0	0	0	0	0	0	0	365	6.08	440	7.33
280	0	1	72	75.45	166.7	27.15	0		0	0	1	0	0	1.01	14	41.8	4.7	4	1	0	0	1	1	0	0	0	0	0	0	0	0	1	1	0	0	0	0	0	0	0	0	0	0	0	415	6.92	510	8.5	6
282	0	2	75	53.5	141.9	26.57	0		0	1	0	0	0	0.71	14	44.8	4.5	5.7	0	0	1	0	0	0	0	0	0	0	0	0	0	1	0	0	0	0	0	0	0	0	0	0	0	0	290	4.83	365	6.08
284	0	2	78	72.4	151.1	31.71	0		0	1	0	0	0	0.74	11	32.3	4.3	4.7	0	0	0	0	0	0	0	0	1	1	0	0	0	1	1	0	0	0	0	0	0	0	0	0	0	0	445	7.42	525	8.75	0
289	0	2	59	50.9	149.3	22.83	0		0	0	0	1	0	0.69	13	39		3.1	0	0	0	0	0	0	0	0	1	0	0	0	0	1	0	0	0	0	1	0	0	0	0	0	0	0	367	6.12	445	7.42
290	1	2	37	62.05	167.3	22.17	0		0	0	0	0	1	0.72	14	41.8	4.8	4.4	0	0	0	0	0	0	1	1	0	0	100	0	1	0	0	0	0	0	0	0	0	0	0	0	0	0	285	4.75	395	6.58	0
292	0	1	74	73.7	168.4	25.99	0		0	0	1	0	0	0.87	15	44.3	3.9	4.1	0	0	0	0	0	0	1	1	0	0	0	0	1	0	1	0	0	0	0	0	0	0	0	0	0	0	549	9.15	630	10.5	0
293	0	2	85	45.7	144.1	22.01	0		0	1	0	0	0	0.92	11	32.7	4.2	3.7	0	0	0	0	0	0	0	0	1	1	0	0	0	1	0	0	1	0	0	0	0	0	0	0	0	0	433	7.22	490	8.17	0
294	0	2	64	56.05	154.3	23.54	1		0	1	0	0	0	1.05	10	33.8	4.2	3.5	0	0	0	0	0	0	0	0	1	1	0	0	0	1	0	0	0	0	0	0	0	0	0	0	0	0	410	6.83	475	7.92
300	1	1	77	71.4	167.8	25.36	0		1	0	0	0	0	1.53	14	42.2	4.4	6.5	0	0	0	1	0	0	1	0	0	0	100	0	0	1	1	0	0	0	0	0	0	0	0	0	1	0	370	6.17	440	7.33	4
301	0	2	67	52.8	155.5	21.84	0		0	1	0	0	0	0.64	12	38.1	4.4	6.3	1	0	1	1	0	0	0	0	0	1	0	0	0	1	1	0	0	0	0	0	0	0	0	0	0	0	265	4.42	340	5.67
304	0	1	77	60.5	157.8	24.3	0		0	1	0	0	0	1.4	16	45.3		7.1	0	0	0	0	0	0	0	0	1	0	0	0	0	1	0	0	0	0	0	1	0	0	0	0	0	0	470	7.83	525	8.75	3
306	0	1	77	54.45	162.7	20.57	0		0	1	0	0	0	0.92	12	36.5		5.7	1	1	0	0	0	0	0	0	0	0	0	0	0	1	1	0	0	0	0	0	0	0	0	0	0	0	305	5.08	370	6.17	3
308	0	2	66	45.15	151.3	19.72	0		0	1	0	0	0	0.78	16	46.8	4.9	3	0	0	0	0	0	0	0	0	0	0	0	0	0	1	1	0	0	0	0	0	0	0	0	0	0	0	365	6.08	435	7.25
310	0	2	33	58.2	160.1	22.71	0		0	0	0	0	1	0.55	12	37		3.4	0	0	0	0	0	0	0	0	0	0	0	0	0	1	0	0	0	0	0	0	0	0	0	0	0	0	227	3.78	325	5.42
311	0	2	62	48.3	155.1	20.08	0		0	1	0	0	0	0.72	11	34.6	4.3	3.7	0	1	0	0	0	0	0	0	1	0	0	0	0	1	0	0	0	0	0	0	0	0	0	0	0	0	425	7.08	495	8.25	0
313	0	2	28	62.7	162.7	23.69	0		0	0	0	0	1	0.66	13	40		3.1	0	0	0	0	0	0	0	0	0	0	0	0	0	1	0	0	0	0	0	0	0	0	0	0	0	0	315	5.25	410	6.83
315	0	2	79	63.8	149.2	28.66	0		0	1	0	0	0	0.62	10	30.3	3.6	3	0	0	1	0	0	0	0	0	0	1	0	0	0	1	1	0	0	0	0	0	0	0	0	0	0	0	315	5.25	370	6.17	5
316	0	1	74	65.9	174.2	21.72	0		0	0	1	0	0		14	41.9	4.3		0	0	0	0	0	0	0	0	0	0	0	0	0	1	1	0	0	0	0	0	0	0	0	0	0	0	854	14.23	940	15.67	15
318	0	2	71	66	161	25.46	0		0	1	0	0	0	0.72	13	38.3		3.2	0	0	1	0	0	0	0	0	0	0	0	0	0	1	1	0	0	0	0	0	0	0	0	0	0	0	450	7.5	520	8.67	5
320	0	2	74	49.95	151.9	21.65	0		0	0	0	0	1	0.69	13	38.8		2.7	0	0	0	1	0	1	0	0	0	0	0	0	0	1	1	0	0	0	0	0	0	0	0	0	0	0	195	3.25	245	4.08	3
321	0	1	64	62.8	160	24.53	0		0	0	0	1	0	0.77	14	41.5	4	2.6	0	0	0	0	0	1	0	0	0	1	0	0	0	1	0	1	0	0	0	0	0	0	0	0	0	0	442	7.37	520	8.67	0
323	1	1	75	51.4	163.2	19.3	0		0	0	0	0	1	0.97	15	42.6	3.5	3.3	0	0	0	0	0	0	1	0	0	0	100	0	0	1	1	1	0	0	0	0	0	0	0	0	0	0
324	0	1	64	51.25	166.6	18.46	0		0	0	0	1	0	0.82	11	31.5	4	3.8	0	0	0	0	0	0	0	0	0	1	0	0	0	1	1	0	0	0	0	0	0	0	0	0	0	0	495	8.25	565	9.42	4
327	0	2	68	45.5	148.9	20.52	1		0	1	0	0	0	1.09	9	26.5	4.3	6.7	0	0	0	0	0	0	0	0	1	0	0	0	0	1	1	1	0	0	0	0	0	0	0	0	0	0	470	7.83	545	9.08	8
328	0	1	46	69.6	180.2	21.43	0		0	1	0	0	0	1.22	16	49.9	4	4.5	0	0	1	0	0	0	0	0	1	1	0	0	0	1	0	0	0	0	0	0	0	0	0	0	0	0	505	8.42	570	9.5
329	0	1	70	58.8	153.6	24.92	0		0	1	0	0	0	1.07	9	27.5	3.6	3.9	0	0	0	0	0	0	0	0	1	1	0	0	0	1	1	1	0	0	0	0	0	0	0	0	0	0	465	7.75	530	8.83	7
331	1	2	68	46.65	157.3	18.85	0		1	0	0	0	0	0.81	12	37.7	4.5	5.6	0	0	0	0	0	0	1	0	0	0	100	0	0	1	1	1	0	1	0	0	0	0	0	0	0	1	460	7.67	525	8.75	7
334	0	1	78	71.4	181.4	21.7	0		0	1	0	0	0	0.93	14	41.8	4.3	4.4	1	0	0	0	0	0	0	0	1	1	0	0	0	1	1	0	0	0	0	0	0	0	0	0	0	0	440	7.33	500	8.33	10
336	0	1	73	47.3	163.3	17.74	0		0	0	0	1	0	1.07	13	37.7		4.5	1	0	0	1	0	1	1	1	0	0	0	0	1	0	0	0	0	0	0	0	0	0	0	0	0	0	645	10.75	720	12	7
337	1	2	68	41.5	154	17.5	0		1	0	0	0	0	2.8	10	29.6	3.5	3.5	1	0	0	0	0	0	1	0	0	0	100	0	0	1	1	1	0	0	0	1	0	0	0	0	0	0	425	7.08	515	8.58	5
339	0	2	79	38.5	143.3	18.75	0		0	0	0	1	0	0.68	11	33.3	4.3	3.8	0	0	0	0	0	1	0	0	0	0	0	0	0	1	1	1	0	0	0	0	0	0	0	0	0	0	448	7.47	530	8.83	6
340	0	2	71	57.6	157.5	23.22	0		0	0	1	0	0	0.43	10	32.1	3.5	2.8	0	0	0	0	0	0	0	0	0	0	0	0	0	1	0	0	0	0	0	0	0	0	0	0	0	0	320	5.33	390	6.5	4
341	0	1	77	61	157.2	24.68	0		0	1	0	0	0	0.63	10	29.7		3.8	0	0	1	0	0	0	0	0	0	0	0	0	0	1	1	0	0	0	0	0	0	0	0	0	0	0	320	5.33	380	6.33	0
345	0	2	27	54.95	157.4	22.18	0		0	0	0	0	1	0.59	14	43.2	4.2	5.2	0	0	0	0	0	0	0	0	0	0	0	0	0	1	1	0	0	0	0	0	0	0	0	0	0	0	295	4.92	385	6.42
347	0	1	77	52.5	162.3	19.93	0		0	1	0	0	0	0.58	13	38.7	4	2.8	0	0	0	0	0	0	0	0	0	0	0	0	0	1	1	0	0	0	0	0	0	0	0	0	0	0	470	7.83	575	9.58	4
349	0	1	75	63.7	160	24.88	0		0	0	1	0	0	0.91	14	39.4	4.4	3.7	0	0	0	0	0	0	0	0	0	0	0	0	0	1	1	0	0	0	0	0	0	0	0	0	0	0	435	7.25	530	8.83	0
350	0	2	71	59.4	141.3	29.75	0		0	0	1	0	0	0.64	9	27.8		4	1	0	0	0	0	0	0	0	1	0	0	0	0	1	0	0	0	0	0	0	0	0	0	0	0	0	740	12.33	850	14.17	7
353	0	2	59	51.15	156.2	20.96	0		0	1	0	0	0	0.87	13	38.1	4.3	3.6	0	0	0	0	0	0	0	0	0	0	0	0	0	1	0	0	0	0	0	0	0	0	0	0	0	0	395	6.58	465	7.75
356	0	1	75	53.4	167.9	18.94	0		0	1	0	0	0	1.03	9	29.5	4.3	3.6	0	0	1	0	1	0	0	0	1	0	0	0	0	1	0	0	0	0	0	0	0	0	0	0	0	0	555	9.25	650	10.83	3
357	1	1	71	62.6	163.7	23.36	0		0	1	0	0	0	0.93	13	38.5	4.2	3.7	0	0	1	0	0	0	1	0	0	0	100	0	0	1	0	0	0	0	0	0	0	0	0	0	0	0	350	5.83	430	7.17
358	1	1	69	51.6	169.6	17.94	0		1	0	0	0	0	1.08	8	27	3.1	5.1	0	0	0	0	1	0	1	0	1	0	100	0	0	1	1	1	0	0	1	0	0	0	0	0	0	1	440	7.33	550	9.17	5
359	1	2	80	63.6	152	27.53	0		0	0	1	0	0	2.02	9	26.6	3	5.5	0	0	0	1	0	0	1	0	0	0	75	0	0	1	1	1	0	0	0	0	0	0	0	1	1	0	250	4.17	335	5.58	2
364	0	2	75	51.9	148.1	23.66	0		0	0	0	1	0	0.95	11	31.1	3.5	5.8	0	0	0	0	0	0	0	0	1	0	0	0	0	1	1	1	0	0	0	0	0	0	0	0	0	0	315	5.25	385	6.42	0
365	0	1	62	60.25	164.5	22.27	0		0	0	0	1	0	0.89	17	50.4		4.3	0	0	1	0	0	1	0	0	0	0	0	0	0	1	1	0	0	0	0	0	0	0	0	0	0	0	405	6.75	465	7.75	0
366	0	2	60	50.8	167	18.22	0		0	1	0	0	0	1	14	44.2	4	4.1	0	0	1	0	0	0	0	0	0	1	0	0	0	1	0	0	0	0	0	0	0	0	0	0	0	0	520	8.67	605	10.08	6
367	0	1	58	74.25	162.5	28.12	0		0	0	1	0	0	0.64	13	41.7	3.6	5.9	0	0	0	1	0	0	0	0	0	0	0	0	0	1	1	1	1	0	0	0	1	0	0	0	0	0	615	10.25	775	12.92	7
368	1	1	72	58.3	162.2	22.16	0		0	1	0	0	0	0.78	14	41.6	3.9	3.7	1	0	0	1	1	0	1	0	0	0	100	0	0	1	1	0	0	0	0	0	0	0	0	0	0	0	375	6.25	435	7.25
369	1	2	70	62.85	157.3	25.4	0		0	1	0	0	0	1.21	12	37.2	3.3	4.7	0	0	1	0	0	1	1	0	0	0	100	0	0	1	1	0	0	0	0	0	0	0	0	0	0	0	385	6.42	470	7.83	6
370	0	2	67	40.35	148.5	18.3	0		0	1	0	0	0	0.65	12	34.3	4.7	3.2	0	0	0	0	0	0	0	0	1	0	0	0	0	1	0	0	0	0	0	0	0	0	0	0	0	0	460	7.67	540	9
372	0	1	64	85.2	166.6	30.7	0		0	1	0	0	0	1.53	13	38.5	4.5	7.8	0	0	1	0	0	0	0	0	0	0	0	0	0	1	1	0	0	0	0	0	1	0	0	0	0	0	330	5.5	400	6.67	0
376	0	2	77	69.9	152	30.25	0		0	1	0	0	0	0.49	13	39.5		3.7	0	0	1	0	0	0	0	0	0	0	0	0	0	1	0	0	0	0	0	0	0	0	0	0	0	0	370	6.17	435	7.25	0
378	0	2	72	49.8	145.2	23.62	0		0	1	0	0	0	0.69	15	43.7	4.2	4.1	0	0	1	0	0	0	0	0	1	1	0	0	0	1	1	0	0	0	0	0	0	0	0	0	0	0	326	5.43	410	6.83	0
379	0	2	70	41.9	151.7	18.21	0		0	0	0	1	0	1	10	32.6	4.7	2.8	0	0	0	0	0	0	0	0	1	1	0	0	0	1	1	0	0	0	0	0	0	0	0	0	0	0	575	9.58	650	10.83	7
381	0	1	55	62.3	166.9	22.37	0		0	0	0	1	0	0.96	12	37.7	4.3	3.9	0	0	1	0	0	0	0	0	1	1	0	0	0	1	1	0	1	0	0	0	0	0	0	0	0	0	505	8.42	590	9.83	3
385	0	2	80	49	143.8	23.7	0		0	1	0	0	0	0.63	15	45.6		3.1	0	1	1	0	0	0	0	0	0	0	0	0	0	1	0	0	0	0	0	0	0	0	0	0	0	0	619	10.32	720	12	5
386	0	2	79	65.5	150	29.11	0		0	0	0	0	1	0.95	12	36.7		8.4	0	0	0	0	0	0	0	0	1	1	0	0	0	1	0	1	0	0	0	0	0	0	0	0	0	0	175	2.92	255	4.25
388	0	1	58	59	164.9	21.7	0		0	1	0	0	0	0.95	14	42.7		4.9	0	0	0	0	0	0	0	0	0	0	0	0	0	1	1	0	0	0	0	0	1	0	0	0	0	0	360	6	435	7.25	0
393	0	1	66	75.65	168.1	26.77	0		0	0	1	0	0	0.87	12	38.1	4.6	4.6	0	0	0	0	0	0	0	0	0	0	0	0	0	1	1	0	0	0	0	0	0	0	0	0	0	0	365	6.08	465	7.75
394	1	2	75	64.4	154.3	27.05	0		1	0	0	0	0	0.7	15	46.5	4.2	5.7	0	0	0	1	0	0	1	0	0	0	100	0	0	1	1	1	0	0	0	0	0	0	0	0	0	0	355	5.92	450	7.5	2
397	0	1	28	73.6	168.9	25.8	0		0	0	0	0	1	0.91	13	36		12.3	0	0	0	0	0	0	0	0	1	1	0	0	0	1	0	0	0	0	0	0	0	0	0	0	0	0	395	6.58	550	9.17	8
398	0	2	55	59.15	154.9	24.65	0		0	0	1	0	0	0.75	13	39.2		5.1	0	0	1	0	0	0	0	0	0	0	0	0	0	1	1	0	0	0	0	0	0	0	0	0	0	0	385	6.42	455	7.58
400	0	1	64	68	171	23.26	0		0	0	0	1	0	1.31	15	45.7		1.7	0	0	0	0	0	0	0	0	1	0	0	0	0	1	1	0	0	0	0	0	1	0	0	0	0	0	535	8.92	610	10.17
407	0	2	66	61.1	156.8	24.85	0		1	0	0	0	0	0.86	11	35	4	6.3	0	0	0	0	0	0	0	0	1	1	0	0	0	1	0	1	0	1	0	0	0	0	0	0	0	0	355	5.92	425	7.08
411	0	2	60	44.9	154.5	18.81	0		0	0	0	1	0	0.66	12	37.4	4.5	3.4	0	0	0	0	0	0	0	0	0	0	0	0	0	1	0	0	0	0	0	0	0	0	0	0	0	0	495	8.25	580	9.67	1
414	0	2	61	43.8	147.3	20.19	0		0	1	0	0	0	0.61	13	40.4		3.7	1	0	0	0	0	0	0	0	0	0	0	0	0	1	0	0	0	0	0	0	0	0	0	0	0	0	380	6.33	465	7.75
415	0	1	74	62.95	164.8	23.18	1		0	1	0	0	0	1.44	12	36.4	3.7	6.2	0	0	1	1	0	0	0	0	1	0	0	0	0	1	1	1	0	0	0	0	0	0	0	0	0	0	555	9.25	640	10.67
416	0	1	80	61.1	166.5	22.04	0		0	1	0	0	0	0.87	15	43.9	4.4	7.1	0	0	0	0	0	0	0	0	0	0	0	0	0	1	1	0	0	0	0	0	0	0	0	0	0	0	415	6.92	495	8.25	1
417	1	1	71	74.1	186	21.42	0		1	0	0	0	0	1	13	41.9	4.5	6.9	0	1	0	0	0	1	1	0	0	0	100	0	0	1	0	0	0	0	0	0	0	0	0	0	0	0	380	6.33	460	7.67	2
418	0	2	83	36	145.8	16.94	0		0	1	0	0	0	0.58	11	32.4	4.6	3.2	0	0	1	0	0	1	0	0	1	0	0	0	0	1	1	1	0	0	0	0	0	0	0	0	0	0	580	9.67	660	11	5
420	0	1	79	52.9	158.1	21.16	0		0	1	0	0	0	0.84	15	44.8		4.5	0	1	0	0	0	0	0	0	1	1	0	0	0	1	0	0	0	0	0	0	0	0	0	0	0	0	323	5.38	405	6.75	0
421	0	1	85	54.1	160.6	20.98	0		0	1	0	0	0	0.82	13	38.9	4.3	5.2	0	0	0	0	0	0	0	0	1	0	0	0	0	1	0	0	0	0	0	0	0	0	0	0	0	0	333	5.55	420	7
425	0	1	63	71.7	171.8	24.29	0		0	1	0	0	0	1.05	15	42.9	4.1	6.6	0	0	0	1	0	0	0	0	0	0	0	0	0	1	0	0	0	0	0	0	0	1	0	0	1	0	345	5.75	405	6.75	0
426	0	2	68	45	153.5	19.1	0		0	1	0	0	0	0.67	13	39.9	5.1	5.9	0	0	1	0	1	0	0	0	1	1	0	0	0	1	0	1	0	0	0	0	0	0	0	0	0	0	405	6.75	480	8	3
427	0	2	73	71.8	155.7	29.62	0		0	1	0	0	0	0.69	12	35.2	3.7	3.8	0	0	0	0	1	0	0	0	0	0	0	0	0	1	1	0	0	0	0	0	0	0	0	0	0	0	365	6.08	425	7.08	4
428	0	1	69	54.25	163.2	20.37	0		0	1	0	0	0	0.93	11	33.5	3.3	4.1	1	0	1	0	0	0	0	0	0	0	0	0	0	1	0	0	0	0	0	0	0	0	0	0	0	0	540	9	590	9.83	7
430	1	1	53	70	177.6	22.19	0		0	0	0	0	1	1.49	17	49.7	4.3	5.6	0	0	0	0	0	0	1	1	0	0	100	0	1	0	0	0	1	0	0	0	0	0	0	0	0	0	325	5.42	415	6.92	0
433	0	1	56	59	164	21.94	0		0	0	1	0	0	0.73	13	39.6	2.6	3.2	0	0	0	0	0	0	0	0	0	0	0	0	0	1	0	1	0	0	0	0	0	0	0	0	0	0	565	9.42	715	11.92	6
438	0	2	24	60.2	162.1	22.91	0		0	0	0	0	1	0.62	10	32.5	4.5	3	0	0	0	0	0	0	0	0	0	0	0	0	0	1	0	0	0	0	0	0	0	0	0	0	0	0	335	5.58	420	7
440	1	2	68	57.7	158	23.11	0		0	1	0	0	0	0.79				3.5	0	0	0	0	0	0	1	0	0	0	75	0	0	1	1	0	0	0	0	0	0	0	0	0	0	0	315	5.25	390	6.5	0
441	0	2	80	46.85	157.1	18.98	0		0	0	0	1	0	1.01	13	34.7	3.7	3.7	0	1	1	0	1	0	0	0	1	1	0	0	0	1	1	0	0	0	0	0	1	0	0	0	0	0	340	5.67	420	7	1
442	0	2	71	51.3	157.2	20.76	0		0	1	0	0	0	1.73	9	27	3.4	2.7	1	0	0	0	0	0	0	0	1	1	0	0	0	1	1	0	0	0	0	0	0	0	0	0	0	0	482	8.03	570	9.5	3
443	1	2	68	56.7	161.2	21.82	1		0	1	0	0	0	0.7	14	41.6	4.5	4	0	0	0	1	0	0	1	0	0	0	100	0	0	1	0	0	0	0	0	0	0	0	0	0	0	0	600	10	680	11.33	2
444	0	1	58	65.75	167	23.58	0		0	1	0	0	0	1.05	11	31.7	3.2	3	0	0	1	0	0	0	0	0	0	0	0	0	0	1	1	0	0	0	0	1	0	0	0	0	0	0	475	7.92	570	9.5	4
446	0	2	69	61.85	162.7	23.36	0		0	1	0	0	0	0.9	12	36	3.5	3.4	0	0	0	0	0	0	0	0	1	0	0	0	0	1	0	0	0	0	0	0	0	0	0	0	0	0	425	7.08	505	8.42	1
447	1	1	74	64.3	176.8	20.57	0		0	1	0	0	0	1.35				5.4	0	0	1	0	1	0	1	0	0	0	100	0	0	1	1	0	0	0	0	0	0	0	0	0	0	0	285	4.75	375	6.25	3
448	1	1	70	74.8	174.6	24.54	0		1	0	0	0	0	0.74	11	30.8	3.4	4.2	0	0	0	0	0	0	1	0	0	0	100	0	0	1	0	1	0	0	0	0	1	0	0	0	0	1	470	7.83	585	9.75	4
449	0	1	64	56.65	161.4	21.75	0		0	1	0	0	0	1.16	12	35.8	4	5.7	0	0	1	0	0	0	0	0	1	0	0	0	0	1	1	0	0	0	0	0	0	0	0	0	0	0	370	6.17	440	7.33	2
450	0	1	71	50.3	162	19.17	0		0	1	0	0	0	5.92	10	29.9	3.1	4	0	0	0	0	0	0	0	0	0	0	0	0	0	1	0	0	0	0	0	0	1	0	0	0	0	0	440	7.33	520	8.67
451	1	2	80	54.25			0		0	0	1	0	0	0.84	12	34.1	2.6	5.9	0	0	0	0	0	0	1	0	0	0	100	0	0	1	0	0	0	0	0	0	0	0	0	0	0	0	405	6.75	510	8.5	0
452	0	1	75	75.4	174	24.9	0		0	1	0	0	0	0.63	12	35.1	4	3.6	1	0	1	0	1	1	1	0	0	0	100	0	0	1	1	1	0	0	0	0	0	1	0	0	1	0	355	5.92	430	7.17	4
453	1	1	60	58.6	163.3	21.97	0		0	1	0	0	0	0.71	15	43	4.2	4.1	0	0	1	0	0	0	1	0	0	0	100	0	0	1	1	0	0	0	0	0	1	0	0	0	0	0	410	6.83	480	8	2
454	0	1	67	59.6	165	21.89	0		0	1	0	0	0	0.91	16	44.3	4	4.2	0	0	0	0	0	0	0	0	0	0	0	0	0	1	0	0	0	0	0	0	0	0	0	0	0	0	345	5.75	440	7.33	2
456	0	1	75	55			0		0	0	1	0	0	1.26	12	36.8	4.2	6.4	0	0	0	0	0	0	0	0	0	0	0	0	0	1	1	0	0	0	0	0	0	0	0	0	0	0	468	7.8	540	9	0
457	0	1	74	57.9	166.9	20.79	0		0	1	0	0	0	3.82	11	32.9	3.6	2.7	1	0	0	0	1	0	0	0	0	0	0	0	0	1	1	0	0	0	0	1	0	0	0	0	0	0	395	6.58	500	8.33	2
459	0	2	65	53.25	158.5	21.2	0		0	1	0	0	0	0.7	12	35	4.1	5	0	0	0	0	0	0	0	0	0	0	0	0	0	1	0	0	0	0	0	0	0	0	0	0	0	0	200	3.33	280	4.67
460	0	2	66	50.85	152	22.01	0		0	1	0	0	0	0.5	12	34.2	4.1	4	0	0	0	0	0	0	0	0	0	0	0	0	0	1	0	0	0	0	0	0	0	0	0	0	0	0	350	5.83	440	7.33
462	0	1	67	79.3	182.5	23.81	0		0	1	0	0	0	1.1	13	35.7	4.5	3.7	0	0	0	0	0	0	0	0	1	1	0	0	0	1	0	0	0	0	0	0	0	0	0	0	0	0	620	10.33	735	12.25	4
464	0	2	71	52.7	148.1	24.03	0		0	0	1	0	0	0.94	12	33.5	3.9	5.4	0	0	0	0	0	0	0	0	1	0	0	0	0	1	1	0	0	0	0	0	0	0	0	0	0	0	545	9.08	620	10.33	4
465	1	1	73	56.8	160.6	22.02	0		0	1	0	0	0	0.76	15	43.6	4.2	3.9	0	0	0	0	0	0	1	0	0	0	100	0	0	1	1	0	0	0	0	0	0	0	0	0	0	0	395	6.58	480	8	2
466	0	1	73	51.9	161.3	19.95	0		0	0	0	0	1	0.82	13	38.1	4.4	3.5	0	0	0	0	0	0	0	0	0	0	0	0	0	1	1	0	0	0	0	0	0	0	0	0	0	0	310	5.17	400	6.67
467	1	2	78	51.5	154.1	21.69	0		0	1	0	0	0	1.24	10	30.6	4.5	2.9	0	0	0	0	0	0	1	0	0	0	100	0	0	1	1	0	0	0	0	0	0	0	0	0	0	0	450	7.5	530	8.83	9
469	0	1	56	59.15	177	18.88	0		0	1	0	0	0	1	15	44.8	4.1	4.3	0	0	1	0	0	0	0	0	1	1	0	0	0	1	0	0	0	0	0	0	0	0	0	0	0	0	565	9.42	620	10.33	3
470	1	1	79	67.45	167.3	24.1	0		1	0	0	0	0	0.77	16	46.8	4.2	3.7	0	0	0	1	0	0	1	0	0	0	100	0	0	1	0	0	0	0	0	0	0	0	0	0	1	0	365	6.08	450	7.5
471	0	1	67	56.3	167.4	20.09	0		0	1	0	0	0	0.72	13	37.2	4.6	3.1	0	0	1	0	0	0	0	0	1	0	0	0	0	1	1	0	0	0	0	0	0	0	0	0	0	0	590	9.83	675	11.25	1
475	0	2	79	44	148.2	20.03	0		0	1	0	0	0	0.44	13	37.1	3.8	3.3	0	0	1	0	0	0	0	0	1	0	0	0	0	1	0	0	0	0	0	0	0	0	0	0	0	0	365	6.08	440	7.33	0
477	0	1	69	76.6	164.7	28.24	1		0	1	0	0	0	0.83	14	38.8	4.6	3	0	1	0	0	0	1	0	0	1	1	0	0	0	1	1	0	0	0	0	0	0	0	0	0	1	0	800	13.33	880	14.67	8
478	0	2	67	69	162.3	26.19	0		0	1	0	0	0	0.46	12	36.6	4.1	3	0	0	0	0	0	0	0	0	1	0	0	0	0	1	0	0	0	0	0	0	0	0	0	0	0	0	400	6.67	465	7.75
481	0	1	67	75	165	27.55	0		0	1	0	0	0	1.33	15	43.9	4.4	5.1	1	0	0	0	1	1	0	0	1	0	0	0	0	1	1	1	0	0	0	1	0	0	0	0	0	0	335	5.58	445	7.42
483	1	1	51	57.4	167.9	20.36	0		0	0	0	1	0	0.9	11	36.1	3.9	4.5	0	0	1	1	0	0	1	0	0	0	75	0	0	1	0	0	0	0	0	0	0	0	0	0	0	0	395	6.58	460	7.67	0
487	1	1	57	41.8	159.5	16.43	0		0	1	0	0	0	0.7	13	44.3	4.3	4.9	0	0	0	0	0	0	1	0	1	0	100	0	0	1	0	0	0	0	0	0	1	0	0	0	0	0	575	9.58	665	11.08
491	0	2	66	49.3	165.6	17.98	1		0	1	0	0	0	0.7	11	31.7	4.3	4	0	0	0	0	0	0	0	0	1	1	0	0	0	1	1	0	0	0	0	0	1	0	0	0	0	0	400	6.67	465	7.75	4
494	0	1	77	51.8	162.4	19.64	0		0	1	0	0	0	0.92	11	32.7	3.9	4.9	0	0	0	0	0	0	0	0	0	0	0	0	0	1	1	0	0	0	0	0	0	0	0	0	0	0	320	5.33	385	6.42	4
495	1	1	61	63.3	158	25.36	0		0	1	0	0	0	0.66	15	42.2	4.7	2.2	0	0	0	0	1	0	1	0	0	0	100	0	0	1	1	1	0	0	0	0	0	0	0	0	0	0	375	6.25	455	7.58	2
496	0	1	74	64.6	161.8	24.68	0		0	1	0	0	0	0.61	16	45.9	3.8	2.9	0	0	0	0	0	0	1	0	0	0	0	0	0	1	0	0	0	0	0	0	0	0	0	0	0	0	400	6.67	460	7.67
498	0	1	41	79	175	25.8	0		0	0	1	0	0	1.5	15	42.7	3.2	7	0	0	0	0	0	0	0	0	0	0	0	0	0	1	1	0	0	0	0	0	0	0	0	0	0	0	733	12.22	835	13.92	4
499	0	2	81	43.1	148	19.68	0		0	1	0	0	0	0.83				5.4	0	0	1	0	0	0	0	0	1	0	0	0	0	1	1	0	0	0	0	0	0	1	0	0	1	0	640	10.67	730	12.17	9
500	1	1	77	59.3	159	23.46	0		1	0	0	0	0	0.6	14	40.9	3.8	3.2	0	0	0	0	1	0	1	1	0	0	100	0	1	0	0	0	0	0	0	0	0	0	0	0	0	0	380	6.33	450	7.5	1
502	0	1	62	48.05	173.6	15.94	0		0	1	0	0	0	0.67	13	41	3.9	3.6	0	0	0	0	0	0	0	0	1	1	0	0	0	1	1	0	1	0	0	0	0	0	0	0	0	0	499	8.32	568	9.47	4
503	0	1	68	60.5	167.7	21.51	0		0	1	0	0	0	0.78	13	37.4	4	3.7	1	0	0	1	1	0	0	0	0	0	0	0	0	1	1	0	0	0	0	0	0	0	0	0	0	0	365	6.08	440	7.33
504	0	1	81	48	158.9	19.01	0		0	0	1	0	0	2.05	9	26.2	3.5	3.9	1	0	1	0	0	0	0	0	0	0	0	0	0	1	1	1	0	0	0	1	0	0	0	0	0	0	560	9.33	675	11.25	8
506	1	1	72	75.2	166.2	27.22	0		0	0	1	0	0	1.19	15	44.8	4.6	5.1	0	0	0	0	0	1	1	0	0	0	100	0	0	1	1	1	0	0	0	0	0	0	0	0	0	0	585	9.75	660	11	4
507	0	2	54	61.1	155.3	25.33	0		0	0	0	0	1	0.42	15	43.8	4.2	2.9	0	0	0	0	0	0	0	0	0	0	0	0	0	1	1	0	0	1	0	0	0	0	0	0	0	0	167	2.78	240	4
510	0	1	69	56.7	166	20.58	0		0	1	0	0	0	1.42	10	26	3.7	4.7	0	0	1	0	0	0	0	0	1	1	0	0	0	1	0	0	0	0	0	0	0	0	0	0	0	0	605	10.08	690	11.5	8
512	0	1	63	67.1	167.4	23.94	0		0	1	0	0	0	0.94	14	41.5	4.2	5	0	0	1	0	0	0	0	0	0	0	0	0	0	1	0	0	0	0	0	0	0	0	0	0	0	0	360	6	445	7.42
513	0	1	65	52.7			0		0	0	1	0	0	1.65	12	38.2	3.8	6.5	1	0	0	0	1	0	0	0	0	0	0	0	0	1	1	0	0	0	0	1	0	0	0	0	0	0	615	10.25	755	12.58	9
514	0	1	68	72.8	172.7	24.41	0		0	1	0	0	0	0.66	14	41.7	4.1	3.8	0	0	1	0	0	0	1	0	0	0	0	0	0	1	1	0	0	0	0	0	0	0	0	0	0	0	348	5.8	440	7.33
516	0	2	78	66.25	159.5	26.04	0		0	1	0	0	0	0.7	12	36.6	4.2	4.2	0	0	0	0	0	1	0	0	0	0	0	0	0	1	1	1	0	0	0	0	0	0	0	0	0	0	480	8	545	9.08	5
517	0	2	29	50.1	168.1	17.73	0		0	0	0	0	1	0.58	11	32.6	4.3	4	0	0	0	0	0	0	0	0	0	0	0	0	0	1	0	0	0	0	0	0	0	0	0	0	0	0	170	2.83	270	4.5
518	0	2	53	50.3	153	21.49	0		0	0	0	1	0	0.69	14	41.6	4.1	3.2	0	0	1	0	0	0	0	0	1	0	0	0	0	1	0	0	0	0	0	0	0	0	0	0	0	0	527	8.78	590	9.83	1
519	0	1	77	53.4	168.7	18.76	0		0	0	1	0	0	0.6				3.1	1	0	0	0	1	1	1	1	0	0	100	0	1	0	1	0	0	0	0	0	0	0	0	0	0	0	645	10.75	730	12.17	9
520	0	2	71	38.4	145.6	18.11	0		0	1	0	0	0	1.53	11	32.3	4.5	5.2	0	0	0	0	0	0	0	0	1	1	0	0	0	1	1	1	0	0	0	0	1	0	0	0	0	0	510	8.5	590	9.83
521	0	1	62	66.4	167.7	23.61	0		0	1	0	0	0	1.26	14	42.3	4.2	6.6	0	0	0	0	0	0	0	0	0	0	0	0	0	1	0	0	0	0	0	0	0	0	0	0	0	0	395	6.58	475	7.92	0
523	0	2	69	51.5	153.7	21.8	0		0	0	0	1	0	0.95	12	36.1	4.1	5.1	1	0	0	0	1	0	0	0	1	1	0	0	0	1	0	0	0	0	0	0	0	0	0	0	0	0	255	4.25	330	5.5	0
524	0	1	71	59.2	171.8	20.06	1		0	1	0	0	0	0.84	15	43.1	4.2	5.3	0	0	1	0	0	0	0	1	1	1	0	0	1	0	0	0	0	0	0	0	0	0	0	0	0	0	400	6.67	465	7.75	0
525	0	2	48	47.3	147.4	21.77	0		0	0	0	1	0	0.81	13	38.5	4.2	5.1	0	0	0	0	0	0	0	0	0	0	0	0	0	1	1	0	0	0	0	0	0	0	0	0	0	0	377	6.28	450	7.5
526	0	1	69	70.15	160	27.4	0		0	0	0	1	0	1.19	13	37.4	4.3	9.5	0	0	0	0	1	0	0	0	0	0	0	0	0	1	1	0	0	0	0	0	0	0	0	0	0	0	755	12.58	865	14.42	3
527	0	2	55	44.9	156.9	18.24	0		0	1	0	0	0	0.63	12	35.8	4	3	1	0	0	0	0	0	0	0	0	0	0	0	0	1	1	0	0	0	0	0	0	0	0	0	0	0	305	5.08	368	6.13	0
529	0	2	55	55.4	152.9	23.7	0		0	1	0	0	0	0.88	14	42.3	3.8	3.8	0	0	0	1	1	0	0	0	1	0	0	0	0	1	1	0	0	0	0	0	0	0	0	0	0	0	433	7.22	495	8.25	0
533	0	2	68	66.25	160.2	25.81	0		0	1	0	0	0	0.59	14	41.1	4.1	4.3	0	0	1	0	1	0	0	0	0	0	0	0	0	1	1	0	0	0	0	0	0	0	0	0	0	0	340	5.67	410	6.83	2
534	0	1	62	54.6	155.4	22.61	0		0	1	0	0	0	0.62	9	28.3	4.1	3.3	1	0	0	0	0	0	0	1	1	0	0	0	1	0	0	0	0	0	1	0	0	0	0	0	0	0	606	10.1	670	11.17	1
535	0	2	62	57.8	153	24.69	0		0	0	1	0	0	0.57	13	35.6	4.3	5	0	0	0	0	1	0	0	0	0	0	0	0	0	1	0	0	0	0	0	0	0	0	0	0	0	0	378	6.3	440	7.33
537	0	1	60	53.85	168.3	19.01	0		0	0	0	1	0	1.2	11	36	4.3	8.1	0	0	0	0	1	0	0	0	0	0	0	0	0	1	0	0	0	0	0	0	0	0	0	0	0	0	541	9.02	620	10.33	4
543	0	2	72	44.2	151	19.39	0		0	1	0	0	0	0.86	11	33.1	4.5	5.9	0	0	1	0	0	0	0	0	1	1	0	0	0	1	0	1	0	0	0	0	0	0	0	0	0	0	571	9.52	645	10.75	1
546	0	1	67	66.65	165	24.48	0		0	1	0	0	0	0.79	13	36.7	3.8	3.1	0	0	1	1	0	0	0	0	0	0	0	0	0	1	0	0	0	0	0	0	1	0	0	0	0	0	390	6.5	455	7.58	1
548	0	2	69	59.3	150.8	26.08	0		0	1	0	0	0	1.02	14	39.5	3.9	4.6	0	0	1	0	0	0	0	0	1	1	0	0	0	1	0	0	0	0	1	0	0	0	0	0	0	0	421	7.02	495	8.25	0
550	0	2	69	41.4	147	19.16	0		0	0	0	1	0	1.22				4.6	0	0	1	0	1	1	0	0	1	0	0	0	0	1	1	0	0	0	0	1	1	0	0	0	0	0	500	8.33	572	9.53	0
551	1	1	46	73.45	171	25.12	0		0	0	0	0	1	0.89	15	43	3	4	0	0	0	1	0	0	1	0	0	0	100	0	0	1	1	0	0	0	0	0	0	0	0	0	0	0	230	3.83	305	5.08
556	0	2	77	65.2	156.1	26.76	0		0	0	1	0	0	0.73	13	38.6	4.3	2.8	0	0	0	0	0	0	1	1	0	0	0	0	1	0	1	1	0	0	0	0	0	0	0	0	0	0	420	7	500	8.33	1
557	0	2	64	51.5	154.4	21.6	0		0	1	0	0	0	0.71	11	34.9	4.1	2.3	0	1	0	0	0	1	0	0	0	0	0	0	0	1	0	0	0	0	0	0	0	0	0	0	0	0	250	4.17	315	5.25	2
558	0	2	81	58	152	25.1	0		1	0	0	0	0	1.05	11	31	3.7	7.8	0	0	0	0	0	0	0	0	0	0	0	0	0	1	1	0	0	0	0	0	0	0	0	0	0	0	440	7.33	505	8.42	6
559	0	2	69	65.3	155	27.18	0		0	1	0	0	0	0.93	11	35.4	4.7	4.9	1	0	0	1	0	0	0	0	1	1	0	0	0	1	1	1	0	0	0	0	0	0	0	0	0	0	490	8.17	555	9.25	0
560	1	1	75	63	154.7	26.32	0		0	1	0	0	0	4.73	9	28.5	3	3.7	0	0	0	0	0	0	1	0	0	0	100	0	0	1	1	0	0	0	0	1	1	0	0	0	1	0	390	6.5	480	8	2
561	0	2	69	62	154.4	26.01	0		0	0	1	0	0	0.64	13	39.2	4.3	3.2	0	0	0	1	0	0	0	0	0	0	0	0	0	1	1	0	0	0	0	0	0	0	0	0	0	0	373	6.22	440	7.33	1
562	0	2	76	49.15	146.8	22.81	0		0	1	0	0	0	0.67	10	31	4.3	3.2	0	0	0	0	0	0	0	0	0	0	0	0	0	1	0	0	0	0	0	0	0	0	0	0	0	0	345	5.75	400	6.67	1
563	0	2	79	39.85	146	18.69	1		0	1	0	0	0	0.88	8	24.1	3.5	5.5	0	0	0	0	0	0	0	0	1	1	0	0	0	1	0	0	0	0	0	0	0	0	0	0	0	0	400	6.67	475	7.92	1
564	1	2	63	59.4	156.8	24.16	0		0	1	0	0	0	0.44			4.1	3.3	1	0	1	0	0	1	1	0	0	0	100	0	0	1	1	0	0	0	0	0	0	0	0	0	1	0	195	3.25	250	4.17	1
565	0	2	67	42.1	149.1	18.94	0		0	1	0	0	0	0.5	13	36.1	4.6	2.7	0	0	1	0	1	0	0	0	1	0	0	0	0	1	1	0	0	0	0	0	0	0	0	0	0	0	320	5.33	390	6.5	0
566	0	1	68	60.7	166.4	21.92	0		0	1	0	0	0	0.85	13	37.4	2.9	4.3	0	1	1	0	1	0	0	0	0	0	0	0	0	1	1	0	0	0	0	0	0	0	0	0	0	0	635	10.58	700	11.67	0
567	0	2	79	48.1	141.6	23.99	0		0	1	0	0	0	1.13	12	35.2	4	4.2	1	0	0	0	0	0	0	0	0	0	0	0	0	1	1	1	0	0	0	0	0	0	0	0	0	0	245	4.08	310	5.17	0
568	0	1	57	66.5	162.9	25.06	0		0	0	0	1	0	1.23	15	41.2	3.9	5.7	0	0	0	0	0	0	0	0	0	0	0	0	0	1	0	0	0	0	0	0	0	0	0	0	0	0	275	4.58	350	5.83
569	0	2	64	38.1	150.8	16.75	0		0	1	0	0	0	1.03	10	32.1	4.1	5	0	1	1	0	0	0	0	0	1	1	0	0	0	1	1	1	0	0	0	0	0	0	0	0	0	0	593	9.88	675	11.25	3
570	0	1	55	69.75	169.9	24.16	0		0	1	0	0	0	5.44	8	23.7	4	4.2	0	0	0	0	0	0	1	0	0	0	100	0	1	0	1	0	0	0	0	1	0	0	0	0	0	0	392	6.53	460	7.67	2
572	1	1	66	54.3	162	20.69	0		0	1	0	0	0	0.91	14	39.8	4.5	4	0	0	0	1	1	0	1	0	0	0	100	0	0	1	0	0	0	0	0	0	0	0	0	0	0	0	299	4.98	375	6.25	0
573	0	1	54	62.1	158.7	24.66	0		0	1	0	0	0	1.19				10.8	0	0	1	1	1	0	0	0	1	0	0	0	0	1	1	0	0	0	0	0	1	0	0	0	0	0	555	9.25	615	10.25	5
574	0	2	61	48.15	148.7	21.78	0		0	0	0	0	1	0.61	13	38.4	3.1	3.9	0	0	1	0	0	0	0	0	0	1	0	0	0	1	0	0	0	0	0	0	0	0	0	0	0	0	379	6.32	440	7.33
576	0	1	54	69.9	175	22.82	0		0	0	0	0	1	0.94	14	41.1	4.2	3.9	0	0	0	0	0	0	0	0	1	0	0	0	0	1	0	0	0	0	0	0	0	0	0	0	0	0	312	5.2	380	6.33	0
577	0	1	69	73.2	162.1	27.86	0		0	0	1	0	0	0.81	15	43.5	4.5	7.2	0	0	0	0	0	0	0	0	0	0	0	0	0	1	0	1	0	0	0	0	0	0	0	0	0	0	621	10.35	690	11.5	0
580	0	2	57	55.5	159.1	21.93	0		0	0	0	0	1	0.63	11	31.6	4.4	2.3	0	0	0	0	0	0	0	0	0	0	0	0	0	1	1	0	0	1	0	0	0	0	0	0	0	0	153	2.55	220	3.67
582	0	2	61	56	151	24.56	0		0	1	0	0	0	0.7	15	42.9	4.6	4.3	1	0	0	0	0	0	0	0	1	1	0	0	0	1	0	0	0	0	0	0	0	0	0	0	0	0	625	10.42	695	11.58	0
584	0	1	58	60.85	169.5	21.18	0		0	0	0	1	0	1.09	15	47.1	4.4	4.1	0	0	0	0	1	0	0	0	1	0	0	0	0	1	1	0	0	0	0	0	0	0	0	0	0	0	655	10.92	715	11.92	1
585	0	2	80	38.5	138.8	19.98	0		0	1	0	0	0	0.56	13	38.7	4.2	4.6	0	0	0	0	0	0	0	0	0	0	0	0	0	1	0	0	0	0	0	0	0	0	0	0	0	0	410	6.83	475	7.92
586	0	1	87	62.7	164.2	23.26	0		0	1	0	0	0	1.14	12	37.1	4	4.7	0	0	0	1	0	1	0	1	0	0	0	0	1	0	1	0	0	0	0	0	0	0	0	0	0	0	305	5.08	370	6.17
587	0	1	74	67.35	163.9	25.07	0		0	1	0	0	0	1.91	15	43.9	4.2	7.4	0	0	1	0	0	1	0	0	0	0	0	0	0	1	1	0	0	0	0	0	0	0	0	0	0	0	295	4.92	365	6.08	1
588	0	2	69	52	154	21.93	0		0	1	0	0	0	0.76	13	39.7	3.8	5.9	0	0	1	0	1	0	0	0	1	0	0	0	0	1	0	0	0	0	0	0	0	0	0	0	0	0	570	9.5	650	10.83
589	0	2	74	61.4	157.7	24.69	0		0	0	0	1	0	0.86	14	42.7	4.2	3.6	0	0	1	0	0	0	0	0	1	0	0	0	0	1	0	0	0	1	0	0	0	0	0	0	0	0	435	7.25	500	8.33	1
590	0	2	55	48.65	163.4	18.22	0		0	1	0	0	0	0.63	12	35.6	4.2	4	0	0	1	0	0	0	0	0	1	1	0	0	0	1	0	0	0	0	0	0	0	0	0	0	0	0	260	4.33	315	5.25
592	1	1	67	57	168	20.2	0		0	1	0	0	0	1.06	13	40.4	3.5	4.5	0	0	0	0	0	0	1	0	0	0	100	0	0	1	0	0	0	0	0	0	0	0	0	0	0	0	545	9.08	620	10.33	0
594	0	2	58	46.6	155.2	19.35	0		0	1	0	0	0	0.79				4.6	0	0	0	0	0	0	0	0	1	1	0	0	0	1	0	0	0	0	0	0	1	0	0	0	0	0	395	6.58	455	7.58
596	0	2	39	51.1	167.1	18.3	0		0	0	0	0	1	0.67	13	36.9	4.7	3.5	0	0	0	0	0	0	0	0	0	0	0	0	0	1	0	0	0	0	0	0	0	0	0	0	0	0	165	2.75	255	4.25
597	0	1	59	56.55	161.9	21.57	0		0	1	0	0	0	1.02	13	39.8	4.6	4.8	0	0	1	0	0	0	0	0	1	0	0	0	0	1	1	0	0	0	0	0	0	0	0	0	0	0	365	6.08	425	7.08	1
598	0	2	71	68.8	160.7	26.64	0		0	1	0	0	0	0.77	12	37.4	4	4.9	0	0	1	0	1	0	0	0	0	1	0	0	0	1	1	0	0	0	0	0	0	0	0	0	0	0	361	6.02	415	6.92	0
599	0	2	52	41.7	123.7	27.25	0		0	1	0	0	0	0.92	9	29.2	4.1	4.5	0	0	1	0	0	0	0	0	0	1	0	0	0	1	1	0	0	0	0	0	1	0	0	0	0	0	670	11.17	740	12.33
600	1	1	76	46.8	164.3	17.34	0		0	1	0	0	0	0.85	11	34.3	3.9	4.6	0	0	1	1	0	0	1	0	0	1	75	0	0	1	1	0	0	0	0	0	0	0	0	0	0	0	515	8.58	580	9.67	1
601	0	2	74	47.7	149.8	21.26	0		0	1	0	0	0	0.95	11	32.2	3.8	4.5	0	0	1	0	1	0	0	0	1	0	0	0	0	1	0	0	0	0	0	0	0	0	0	0	0	0	460	7.67	525	8.75
603	0	2	73	42.6	155.4	17.64	0		0	1	0	0	0	0.72	9	28.5	3.9	4	0	0	1	0	0	0	0	0	1	0	0	0	0	1	0	1	0	0	0	0	0	0	0	0	0	0	470	7.83	550	9.17	3
605	0	2	51	58.6	150	26.04	0		0	1	0	0	0	0.79				3.9	1	0	0	0	0	0	0	0	1	0	0	0	0	1	0	0	0	0	0	0	1	0	0	0	0	0	475	7.92	535	8.92
606	0	2	74	62.8	150.2	27.84	1		0	1	0	0	0	0.53	11	34.4	3.5	2.2	0	0	0	0	0	0	0	0	1	0	0	0	0	1	0	0	0	0	0	0	0	0	0	0	0	0	540	9	600	10	2
610	0	2	68	44.45	154.4	18.65	1		0	1	0	0	0	0.38				2.9	0	0	0	0	0	0	0	0	1	1	0	0	0	1	0	0	0	0	0	0	0	0	0	0	0	0	520	8.67	580	9.67	3
611	0	1	63	67.45	169	23.62	0		0	0	0	1	0	1.07	12	36.5	4.5	5	0	1	1	1	1	0	0	0	1	1	0	0	0	1	1	0	0	0	0	0	0	0	0	0	0	0	415	6.92	485	8.08	1
612	0	2	62	62.6	154.3	26.29	0		0	0	0	0	1	0.58	14	43.4	4.4	6.1	0	0	0	0	0	0	0	0	0	0	0	0	0	1	1	0	0	0	0	0	1	0	0	0	0	0	225	3.75	290	4.83
613	0	1	77	58.25	165.2	21.34	0		0	0	0	0	1	0.85	10	28.3	4.4	5.4	0	0	0	0	0	0	0	0	0	0	0	0	0	1	0	0	0	0	0	0	0	0	0	0	0	0
615	0	1	57	54.45	163.7	20.32	0		0	1	0	0	0	0.85	15	43.9	4.1	4.4	0	0	0	0	0	0	0	0	0	0	0	0	0	1	1	0	0	0	0	0	1	0	0	0	0	0	260	4.33	325	5.42
616	0	1	50	68.8	173	22.99	0		0	1	0	0	0	0.8	15	43	4.5	5.8	0	0	0	0	0	0	0	0	0	0	0	0	0	1	1	0	0	0	0	0	0	0	0	0	0	0	370	6.17	440	7.33	1
618	0	2	70	48.85	147.4	22.48	0		0	0	1	0	0	0.66	12	35	4.2	3.3	1	0	0	0	0	0	0	0	0	0	0	0	0	1	1	0	0	0	0	0	0	0	0	0	0	0	496	8.27	565	9.42
619	0	1	67	53	168.6	18.64	0		0	1	0	0	0	1.21	14	44.8	4	5.4	0	0	1	0	0	0	0	0	1	1	0	0	0	1	0	0	0	0	0	0	0	0	0	0	0	0	470	7.83	530	8.83
620	1	1	67	76	174.3	25.02	0		0	0	0	0	1	0.9	15	46.6	4.2	5.7	1	0	0	0	1	1	1	0	0	0	100	0	0	1	1	0	0	0	0	0	0	0	0	0	0	0	210	3.5	245	4.08
622	0	1	53	52.1	165.7	18.98	0		0	0	0	0	1	0.97	14	41.2	4.4	5.2	0	0	0	0	0	0	0	0	0	0	0	0	0	1	1	0	0	0	0	0	0	0	0	0	0	0	440	7.33	505	8.42
623	0	1	62	49	165	18	0		0	0	0	0	1	3.05				5.6	0	0	1	0	0	0	0	0	0	0	0	0	0	1	0	0	0	0	0	1	0	0	0	0	0	0	600	10	710	11.83	6
625	1	1	67	54.6	171.3	18.61	0		0	0	0	0	1	0.68	15	45.1	3.7	4.2	0	0	1	0	0	0	1	0	0	1	100	0	0	1	1	1	1	0	0	0	0	0	0	0	0	0	259	4.32	330	5.5
629	0	2	67	48.2	154.4	20.22	0		0	1	0	0	0	0.51	13	38.7	4.4	2.4	0	0	0	0	0	0	0	0	1	0	0	0	0	1	1	0	0	0	0	0	0	0	0	0	0	0	530	8.83	590	9.83
630	1	1	69	64.35	166.1	23.32	0		0	1	0	0	0	0.92	12	35.1	4	3.2	1	0	0	0	0	1	1	0	0	0	100	0	0	1	0	0	0	0	0	0	0	0	0	0	0	0	473	7.88	545	9.08	2
631	0	1	63	69.65			0		0	0	1	0	0	0.89	10	31.4	2.4	3.2	0	0	0	0	0	0	0	0	0	0	0	0	0	1	0	0	0	0	0	0	0	0	0	0	0	0	820	13.67	960	16	20
632	0	2	54	59.85	158	23.97	0		0	1	0	0	0	0.83	13	40.2	4.2	4.5	0	0	1	0	0	0	0	0	1	1	0	0	0	1	0	0	0	0	0	0	0	0	0	0	0	0	595	9.92	660	11	2
634	0	1	73	78.15	180.3	24.04	0		0	1	0	0	0	0.81	15	45.8	4.3	5.5	0	0	1	0	0	0	0	0	1	1	0	0	0	1	0	0	0	0	0	0	0	0	0	0	0	0	690	11.5	755	12.58	3
635	0	2	60	47.95	150.5	21.17	0		0	1	0	0	0	0.77	14	40	4.5	3.7	0	0	1	0	1	0	0	0	1	0	0	0	0	1	1	1	0	0	0	0	0	0	0	0	0	0	410	6.83	490	8.17
637	0	2	85	47.4	156	19.48	0		0	1	0	0	0	0.97	12	36.2	3.6	7.2	0	0	1	0	1	0	0	0	0	0	0	0	0	1	1	1	0	0	0	0	0	0	0	0	0	0	595	9.92	680	11.33	9
638	0	1	67	68.4	172.1	23.09	0		0	1	0	0	0	1.1	13	38.6	4.1	5.5	0	0	0	0	0	0	0	0	0	0	0	0	0	1	1	0	0	0	0	0	0	0	0	0	0	0	457	7.62	520	8.67	1
639	0	1	55	63.15	171	21.6	0		0	1	0	0	0	0.93		27.2	3.9	2.6	0	0	0	0	0	0	0	0	1	1	0	0	0	1	0	0	0	0	0	0	0	0	0	0	0	0	645	10.75	710	11.83	3
642	0	2	61	61.6	159.5	24.21	0		0	1	0	0	0	0.5	15	45.4	4.2	5	1	0	1	0	0	0	0	0	1	1	0	0	0	1	1	0	0	0	0	0	0	0	0	0	0	0	497	8.28	560	9.33	3
643	0	2	51	39.2	152.8	16.79	0		0	0	0	1	0	0.61	14	41.1	4.4	3.5	0	0	0	1	0	1	0	0	1	0	0	0	0	1	0	0	0	0	0	0	0	0	0	0	0	0	244	4.07	310	5.17	2
645	0	2	51	55.05	163.1	20.69	0		0	0	0	1	0	0.74	13	39	4.5	4.6	0	0	0	0	0	0	0	0	1	1	0	0	0	1	0	0	0	1	0	0	0	0	0	0	0	0	315	5.25	390	6.5	2
646	0	2	36	67.4	162	25.68	1		0	1	0	0	0	0.54				4.6	0	0	1	0	0	0	0	0	0	1	0	0	0	1	1	0	0	0	0	0	0	0	0	0	0	0	530	8.83	610	10.17	2
647	0	1	66	60.4	172	20.42	0		0	1	0	0	0	5.51	13	38.9	4.5	2.8	0	1	0	0	1	0	0	0	0	0	0	0	0	1	1	1	0	0	0	1	0	0	0	0	0	0	603	10.05	660	11	5
649	1	2	81	46.15			0		0	1	0	0	0	1.07	10	30	4.1	4.8	1	0	1	0	0	0	1	0	0	0	100	0	0	1	0	0	0	0	0	1	0	0	0	0	0	1	435	7.25	505	8.42	0
653	0	2	50	70.6	157	28.64	0		0	0	0	1	0	0.64	15	43.9	4.7	7.2	0	0	0	0	0	0	0	0	1	1	0	0	0	1	1	0	0	0	0	0	0	0	0	0	0	0	280	4.67	345	5.75	0
656	0	2	78	40	150	17.78	0		0	0	0	1	0	0.71	11	32.6	3.6	4.1	0	0	0	0	0	0	0	0	1	1	0	0	0	1	1	0	0	0	0	1	0	0	0	0	0	0	634	10.57	705	11.75	5
660	0	1	79	53	167	19	0		0	1	0	0	0	2.03	10	32.2	3.4	12.1	0	0	1	0	0	0	0	0	0	0	0	0	0	1	1	0	0	0	0	0	0	0	0	0	0	0	480	8	560	9.33	1
662	0	1	41	75.3	170	26.06	0		0	0	0	0	1	1.61	10	30.7	2.5	5.7	0	0	1	0	0	0	0	0	1	1	0	0	0	1	1	0	0	0	0	0	0	0	0	0	0	0	410	6.83	480	8	0
665	0	2	71	40.1	153.9	16.93	0		0	1	0	0	0	1.02	10	32.4	3.9	3.3	0	0	1	0	0	0	0	0	0	0	0	0	0	1	1	0	0	0	0	0	1	0	0	0	0	0	409	6.82	490	8.17
666	0	2	68	47.2	142.8	23.15	1		0	1	0	0	0	0.89	10	30.9	3.8	4.5	0	0	1	0	0	0	0	0	1	1	0	0	0	1	0	0	0	0	1	0	0	0	0	0	0	0	645	10.75	730	12.17	2
667	0	1	72	74.5	171.6	25.3	0		0	0	1	0	0	0.7	14	42.3	4.1	5.2	1	0	0	1	1	1	0	0	0	0	0	0	0	1	1	0	0	0	0	0	0	0	0	0	0	0	590	9.83	660	11	2
669	0	1	60	73.5	178.3	23.12	0		0	1	0	0	0	0.96	14	41.5	4.3	4.2	1	0	0	0	0	0	0	0	1	0	0	0	0	1	1	0	0	0	0	0	0	0	0	0	0	0	385	6.42	445	7.42	0
678	1	2	79	42	148.9	18.94	0		0	1	0	0	0	1.04	8		2.4	3.9	0	0	0	0	0	0	1	0	0	0	100	0	0	1	1	0	0	0	0	0	0	0	0	0	0	0	750	12.5	830	13.83	2
679	1	1	80	78.15	170.2	26.98	0		0	1	0	0	0	1.05	14	41.9	3.8	3.9	0	0	0	0	0	1	1	0	0	0	100	0	0	1	0	0	0	0	0	0	0	0	0	0	0	0	452	7.53	545	9.08
680	0	2	39	42.75	164	15.89	0		0	1	0	0	0	0.84	13	40	4.4	2.7	0	0	1	0	0	0	0	0	1	0	0	0	0	1	0	0	0	0	0	0	0	0	0	0	0	0	497	8.28	585	9.75	0
681	0	1	62	56.4	171	19.29	0		0	0	0	0	1	1.08	11	35.6	3.1	3.8	0	0	0	0	0	0	0	0	0	0	0	0	0	1	1	0	0	0	0	0	0	0	0	0	0	0	497	8.28	570	9.5	1
683	0	1	78	50	158	20.03	0		0	1	0	0	0	1.47	12	35.5	3.6	4.9	0	0	0	0	0	0	0	0	0	0	0	0	0	1	0	0	0	0	0	0	0	0	0	0	0	0	344	5.73	420	7	0
684	0	1	40	84	174	27.74	0		0	1	0	0	0	1.05				6.7	1	0	0	1	0	0	0	0	0	0	0	0	0	1	1	0	0	0	0	0	0	0	0	0	0	0	462	7.7	540	9
685	1	1	68	66.2	175.6	21.47	0		0	1	0	0	0	1.22	9	27.6	2.8	5.7	0	0	1	0	0	0	1	0	1	1	100	0	0	1	1	0	0	0	0	0	0	0	0	0	0	0	428	7.13	440	7.33	2
686	0	2	63	60.5	157	24.54	0		0	1	0	0	0	0.83	13	40	3.9	4.1	0	0	1	0	0	1	0	0	0	1	0	0	0	1	1	0	0	0	0	0	0	0	0	0	0	0	505	8.42	580	9.67	0
687	1	2	72	68.2	152	29.52	0		0	1	0	0	0	1.14	8	26.7	4	4.2	1	0	1	0	1	0	1	0	1	0	100	0	0	1	1	0	0	0	1	0	0	0	0	0	0	0	500	8.33	590	9.83	4
689	1	2	71	62	157	25.15	0		0	0	1	0	0	0.66	12	33.6	4.1	4.1	0	0	0	0	0	0	1	0	0	0	100	0	0	1	1	0	0	0	0	0	0	0	0	0	0	0	459	7.65	525	8.75
690	0	2	54	77.95	165.2	28.56	0		0	0	0	0	1	0.99	14	40.2	4	6.7	0	0	0	0	0	0	0	0	0	0	0	0	0	1	1	0	0	0	0	0	1	0	0	0	0	0	403	6.72	535	8.92	2
692	0	1	67	70.15	162.9	26.44	0		0	0	0	1	0	1.64	14	40.8	4.4	5	0	0	0	1	0	1	0	0	0	0	0	0	0	1	0	0	0	0	0	0	0	0	0	0	1	0	448	7.47	520	8.67
693	0	1	69	57.95	166.6	20.88	0		0	0	0	0	1	1.05	17	49.4	4.2	3.9	0	0	0	1	0	0	0	0	0	0	0	0	0	1	1	0	0	0	0	0	0	0	0	0	1	0	280	4.67	340	5.67
695	1	1	80	67.35	163.8	25.1	0		0	0	1	0	0	1.04	15	46	4.1	4.4	1	0	0	1	1	0	1	0	0	0	100	0	0	1	1	0	0	0	1	0	0	0	0	0	0	0	470	7.83	540	9	0
696	0	1	66	63	169.6	21.9	0		0	1	0	0	0	1.1	16	47.1	3.7	3.4	1	0	1	0	0	0	0	0	0	0	0	0	0	1	0	0	0	0	0	0	0	0	0	0	0	0	550	9.17	660	11	1
697	1	1	78	83.5	170	28.89	0		0	1	0	0	0	3.05	13	37.9	4.2	3.3	0	0	0	1	0	0	1	0	0	0	100	0	0	1	0	0	0	0	0	1	0	0	0	0	0	0	747	12.45	825	13.75	4
700	0	1	79	62	165.1	22.75	0		0	1	0	0	0	0.78	13	37.2	3.7	3.3	0	0	0	0	0	0	0	0	0	0	0	0	0	1	1	0	0	0	0	0	1	0	0	0	0	0	605	10.08	670	11.17	6
701	0	2	51	54.65	157.8	21.95	0		0	0	0	1	0	0.68	11	34.2	4.4	4.1	1	0	1	0	0	0	0	0	0	1	0	0	0	1	1	0	0	0	0	0	0	0	0	0	0	0	306	5.1	370	6.17
703	0	1	54	58.8	173.4	19.56	1		0	1	0	0	0	1.1	8	26	4.7	6.3	0	0	1	0	0	0	0	0	1	0	0	0	0	1	1	0	0	0	0	1	0	0	0	0	0	0	520	8.67	615	10.25
706	0	1	55	77.6	174	25.63	0		0	1	0	0	0	0.82	12	35		6.5	0	0	1	0	0	0	0	0	0	0	0	0	0	1	1	1	0	0	0	0	1	0	0	0	0	0	455	7.58	540	9	2
708	0	2	61	49.6	148.4	22.52	0		1	0	0	0	0	1.14	12	36.4	3.8	4.6	1	0	0	0	1	1	1	1	0	0	100	0	1	0	1	1	0	0	0	0	0	0	0	0	1	1	477	7.95	550	9.17	1
709	0	1	69	66.4	164.7	24.48	1		0	1	0	0	0	0.59	15	47.3	3.9	3.4	0	0	0	0	0	1	0	0	1	1	0	0	0	1	0	0	1	0	0	0	0	0	0	0	0	0	607	10.12	665	11.08	3
710	0	1	55	72.6	174.7	23.79	0		0	0	0	1	0	1.1	16	45.8	4.3	4	0	0	0	1	0	0	0	0	0	0	0	0	0	1	1	0	0	0	0	0	0	0	0	0	0	0	412	6.87	475	7.92	0
711	1	2	77	42.8	141.4	21.41	0		0	1	0	0	0	0.97	13	38.2	5.2	8.8	0	0	1	0	1	0	1	0	0	1	100	0	0	1	1	1	0	0	0	0	0	0	0	0	0	0	446	7.43	525	8.75
713	1	1	75	83.95	179	26.2	0		0	0	1	0	0	1.07	12	36	3.8	5.1	1	0	0	1	1	0	1	0	1	0	100	0	0	1	1	1	0	0	0	0	0	0	0	0	0	0	600	10	705	11.75	0
715	0	2	88	51	138.7	26.51	0		0	1	0	0	0	0.79	12	37.7	3.2	3.3	0	0	1	0	0	0	0	0	0	0	0	0	0	1	1	0	1	1	0	0	0	0	0	0	0	0	305	5.08	365	6.08	0
716	0	1	68	46.1	161.7	17.63	0		0	1	0	0	0	0.66	12	32.4	3.7	2.7	0	0	0	1	0	0	0	0	0	1	0	0	0	1	0	0	0	0	0	0	1	0	0	0	0	0	810	13.5	885	14.75	6
718	0	1	65	65.7	161	25.35	0		0	0	1	0	0	1.04				3.9	0	0	0	0	0	0	0	0	0	0	0	0	0	1	0	0	0	0	0	0	0	0	0	0	0	0	300	5	375	6.25	1
720	0	1	43	69.7	174	23.02	0		0	0	0	0	1	1.37				5.8	0	1	1	0	0	0	0	0	1	1	0	0	0	1	0	0	0	0	0	0	0	0	0	0	0	0	525	8.75	625	10.42	0
724	0	1	63	71.55	170.8	24.53	0		0	0	1	0	0	0.92	14	41	4	5.8	0	0	0	0	0	0	0	0	0	0	0	0	0	1	0	0	0	0	0	0	0	0	0	0	0	0	325	5.42	410	6.83	1
727	0	2	46	56	160	21.88	0		0	1	0	0	0	0.91	16	49.1	4.1	5	0	0	1	0	0	0	0	0	1	0	0	0	0	1	0	0	0	0	0	0	0	0	0	0	0	0	340	5.67	410	6.83	0
730	0	1	78	54.8	168	19.42	0		0	0	1	0	0	0.93	13	37.6	4.3	4.6	0	0	0	0	0	0	0	0	0	0	0	0	0	1	1	0	0	0	0	0	0	0	0	0	0	0	680	11.33	750	12.5	3
732	0	1	60	61.2	163.1	23.01	0		0	1	0	0	0	0.89	14	41.7	3.5	4.2	0	0	0	1	0	0	0	0	1	1	0	0	0	1	0	1	0	0	0	0	0	0	0	0	0	0	510	8.5	585	9.75	0
734	1	1	77	67.3	169.8	23.34	0		0	1	0	0	0	1.21	14	43.9	4.1	4.3	1	0	1	0	1	0	1	0	1	0	100	0	0	1	0	0	0	0	0	0	0	0	0	0	0	0	555	9.25	635	10.58	0
736	0	1	52	90.55	180.6	27.76	0		0	1	0	0	0	0.85	14	42.3	4.4	3.9	1	0	0	0	0	0	0	0	0	0	0	0	0	1	0	0	0	0	0	0	0	0	0	0	0	0	400	6.67	460	7.67
740	0	1	64	60.7	163.7	22.65	0		0	1	0	0	0	0.76	15	44	4	3.1	0	0	0	0	0	0	0	0	0	0	0	0	0	1	0	0	0	0	0	0	0	0	0	0	0	0	440	7.33	500	8.33
741	0	1	37	76.15	179.3	23.69	0		0	0	0	0	1	0.68	16	48.7	4.5	4.3	0	0	0	0	0	0	0	0	0	0	0	0	0	1	0	0	0	0	0	0	0	0	0	0	0	0	280	4.67	350	5.83
743	0	2	68	57.1	147.5	26.25	0		0	1	0	0	0	0.75	13	36.9	4.2	4.1	0	0	0	0	0	0	0	0	0	0	0	0	0	1	0	1	0	0	0	0	0	0	0	0	0	0	225	3.75	285	4.75
744	0	1	62	69.65	174	23.01	0		0	0	1	0	0	0.78	14	39.6	4.4	4.2	0	0	1	0	0	0	0	0	0	0	0	0	0	1	0	0	0	0	0	0	0	0	0	0	0	0	445	7.42	520	8.67	0
745	0	1	42	49.65	176.8	15.88	1		0	1	0	0	0	1.03	12	36.3	3.8	4.4	0	0	0	0	0	0	0	0	1	0	0	0	0	1	1	0	0	0	0	0	1	0	0	0	0	0	255	4.25	330	5.5	0
746	1	1	57	62.65	170.7	21.5	0		0	1	0	0	0	0.89	14	41.8	4.7	3.7	0	0	0	0	1	1	1	0	0	0	75	0	0	1	0	0	0	0	0	0	0	0	0	0	0	0	565	9.42	635	10.58	1
748	0	2	49	58.1	152.8	24.88	0		0	1	0	0	0	0.81	13	37.5	3.8	5.3	0	0	0	0	0	0	0	0	0	0	0	0	0	1	0	0	0	0	0	0	0	0	0	0	0	0	208	3.47	260	4.33
753	0	2	63	48.85	150	21.71	0		0	1	0	0	0	0.68	12	36.1	4.2	2.9	0	0	0	0	0	0	0	0	0	0	0	0	0	1	0	1	0	0	0	0	1	0	0	0	0	0	449	7.48	520	8.67	0
754	0	2	55	61.9	159.2	24.42	0		0	0	0	0	1	0.64	11	36.5	4.1	4	0	0	0	0	0	0	0	0	0	0	0	0	0	1	0	0	0	0	0	0	0	0	0	0	0	0	276	4.6	365	6.08
755	0	2	42	51.9	162	19.78	0		0	1	0	0	0	0.53	13	38.9	3.8	3.6	0	0	1	0	0	0	0	0	1	1	0	0	0	1	1	0	0	0	0	0	1	0	0	0	0	0	420	7	490	8.17	2
756	0	2	60	73.8	162.1	28.09	0		0	0	0	1	0	0.87	17	50.5	4.2	3.6	1	0	1	0	0	1	0	0	1	0	0	0	0	1	1	0	0	0	0	0	0	0	0	0	0	0	345	5.75	410	6.83	0
757	0	1	75	65.45	175.4	21.27	0		0	1	0	0	0	0.98	14	39.9	4.3	3	1	0	1	0	0	0	0	0	0	0	0	0	0	1	1	0	0	0	0	0	1	0	0	0	0	0	403	6.72	475	7.92	1
759	0	1	67	41.3	174.4	13.58	0		0	0	0	1	0	0.98	14	39.3	4.1	3.9	0	0	1	0	0	0	0	0	0	1	0	0	0	1	0	0	0	0	0	0	0	0	0	0	0	0	324	5.4	385	6.42
760	0	1	77	42.85	161.7	16.39	0		0	1	0	0	0	1.18	11	32.8	3.5	4.3	1	0	0	0	0	0	0	0	0	0	0	0	0	1	1	0	0	0	0	0	0	0	0	0	0	0	495	8.25	565	9.42	3
761	0	1	74	58	161.7	22.18	0		0	1	0	0	0	0.59	14	40.4	4.4	2.6	0	0	0	0	0	0	0	0	1	0	0	0	0	1	0	0	0	0	0	0	0	0	0	0	0	0	424	7.07	490	8.17	1
762	0	2	70	58	151.8	25.17	0		0	1	0	0	0	1.2	12	35.8	4.4	5	0	0	1	0	0	0	0	0	0	0	0	0	0	1	1	0	0	0	0	0	0	0	0	0	0	0	370	6.17	440	7.33
764	0	2	59	55.3	149.9	24.61	1		0	1	0	0	0	0.88	11	32.9	4.2	4.9	0	0	0	0	1	0	0	0	1	0	0	0	0	1	1	1	0	0	0	0	0	0	0	0	0	0	340	5.67	405	6.75	1
765	1	1	55	53	160	20.7	0		1	0	0	0	0	0.87	15	45.6	4.6	7.9	0	1	1	0	1	0	1	0	0	0	100	0	0	1	1	1	0	0	0	0	0	0	0	0	1	1	425	7.08	490	8.17	1
768	0	1	56	61.3	159.3	24.16	0		0	0	0	1	0	1.23	16	47.8	4.1	6.1	0	0	1	0	0	0	0	0	1	1	0	0	0	1	0	0	0	0	0	0	0	0	0	0	0	0	305	5.08	380	6.33
769	0	1	67	75.45	167.9	26.76	0		0	1	0	0	0	1.62	13	37.8	3.8	7.3	0	0	0	0	0	0	0	0	0	0	0	0	0	1	1	0	0	0	0	0	0	0	0	0	0	0	470	7.83	550	9.17
772	1	1	71	62.4	164.5	23.06	0		0	1	0	0	0	1.29	12	33.7	4	6.3	0	0	1	0	1	0	1	0	0	0	100	0	0	1	0	0	0	0	0	1	0	0	0	0	0	0	260	4.33	315	5.25
774	0	2	46	49.65	151	21.78	0		1	0	0	0	0	5.19		44.2		4.9	0	0	1	0	1	1	1	0	0	0	100	0	0	1	0	1	0	0	0	1	0	0	0	0	1	0	335	5.58	410	6.83	2
775	0	2	66	61.4	161.7	23.48	0		0	0	0	1	0	0.87	13	41.3	4.3	3.1	0	0	0	0	1	0	0	0	1	1	0	0	0	1	1	0	0	0	0	0	1	0	0	0	0	0	464	7.73	540	9	1
779	1	2	46	54.3	156.1	22.28	0		0	0	0	1	0	1.42	11	32.9	4.1	4.4	0	0	0	0	1	1	1	0	1	0	100	0	0	1	0	0	0	0	0	1	0	0	0	0	0	0	260	4.33	320	5.33
780	0	2	71	43.4	145.8	20.42	0		0	0	0	1	0	0.74	13	38.8	3.6	3.4	0	0	0	1	0	0	0	0	1	0	0	0	0	1	1	0	0	0	0	1	0	0	0	0	0	0	370	6.17	430	7.17	2
783	1	1	88	68.5	166.7	24.65	0		0	1	0	0	0	0.98	15	45.6	3.8	3.4	0	0	0	1	0	1	1	0	0	0	100	0	0	1	1	0	0	1	0	0	0	0	0	0	0	0	250	4.17	325	5.42	0
785	0	2	35	57.4	162.8	21.66	0		0	0	0	0	1	0.76	15	43.7	4.8	3.6	0	0	0	0	0	0	0	0	0	0	0	0	0	1	1	0	0	0	0	0	1	0	0	0	0	0	215	3.58	315	5.25	0
786	0	1	55	51.5	172.5	17.31	0		0	0	0	1	0	0.99	16	48	3.9	5.1	0	0	0	1	1	0	0	1	1	1	0	0	1	0	1	0	1	0	0	0	0	0	0	0	0	0	285	4.75	355	5.92	1
787	0	1	60	56.6	167.4	20.2	0		0	1	0	0	0	1.21	15	44.8	4	4.6	0	0	0	0	0	0	0	0	1	0	0	0	0	1	1	0	0	0	0	0	0	0	0	0	0	0	400	6.67	455	7.58	0
788	0	1	50	68	168.6	23.92	1		0	1	0	0	0	0.88				3.5	0	0	1	1	1	1	0	0	1	0	0	0	0	1	1	1	0	0	0	0	0	0	0	0	0	0	450	7.5	520	8.67	0
789	0	1	55	71.05	167.4	25.35	0		0	1	0	0	0	1.02	16	45.9	4.5	6.3	1	0	0	0	1	0	0	0	1	1	0	0	0	1	0	0	0	0	0	0	0	0	0	0	0	0	435	7.25	525	8.75	0
791	0	2	70	46.45	140.7	23.46	1		0	1	0	0	0	1.97			5	3.8	1	0	1	1	0	0	0	0	1	0	0	0	0	1	0	1	0	0	0	0	0	0	0	0	0	0	470	7.83	540	9	3
792	0	1	58	60.4	170.2	20.85	0		0	0	0	0	1	0.95	14	39.6		5.8	0	0	1	0	0	0	0	0	0	1	0	0	0	1	1	0	0	0	0	0	0	0	0	0	0	0	330	5.5	390	6.5
793	0	2	41	63.6	154.2	26.75	0		0	1	0	0	0	0.84	15	44.5	4.5	4.4	0	0	1	0	0	0	0	0	0	1	0	0	0	1	1	0	0	0	0	0	1	0	0	0	0	0	345	5.75	400	6.67	0
794	0	2	70	38.1	160	14.88	0		0	1	0	0	0	0.77	13	39.4	3.9	3.2	0	0	1	0	0	0	0	0	0	1	0	0	0	1	0	1	0	0	0	0	0	0	0	0	0	0	380	6.33	445	7.42	0
795	0	2	68	47.35	156.4	19.36	0		0	0	0	0	1	0.74	14	45.6	4.2	4.3	0	0	0	0	1	0	0	0	0	0	0	0	0	1	1	0	0	0	0	0	0	0	0	0	0	0	360	6	430	7.17
796	0	2	69	50.4	163	18.97	0		0	1	0	0	0	0.65	11	32.4	3.1	3.2	0	0	1	1	0	0	0	0	1	1	0	0	0	1	1	0	0	0	1	0	0	0	0	0	0	0	425	7.08	480	8	3
797	0	2	66	39.85	149.8	17.76	0		0	1	0	0	0	0.63	13	38.3	4.4	3.9	0	0	0	0	0	0	0	0	1	1	0	0	0	1	0	0	0	0	0	0	0	0	0	0	0	0	515	8.58	570	9.5
801	0	2	77	48.75	150.8	21.44	0		0	0	0	1	0	1.01	14	40.7	4.3	6.1	0	0	1	0	1	0	0	0	0	1	0	0	0	1	1	1	0	0	0	0	0	0	0	0	0	0	450	7.5	505	8.42	4
803	0	1	66	61.1	162.9	23.02	0		0	1	0	0	0	1.01	14	42.4	4.2	4.1	0	0	0	0	0	0	0	0	0	0	0	0	0	1	0	0	0	0	0	0	0	0	0	0	0	0	339	5.65	395	6.58
805	0	1	74	52.8	170	18.27	0		0	1	0	0	0	1.12	12	34.9	3.6	2.8	0	0	0	0	0	0	0	1	0	0	0	0	1	0	1	0	0	0	0	0	0	0	0	0	0	0	360	6	425	7.08	0
806	0	1	69	46.3	158.2	18.5	0		0	0	0	0	1	0.94				4.5	0	0	1	1	0	0	0	0	0	1	0	0	0	1	1	0	0	0	0	0	0	0	0	0	0	0	430	7.17	495	8.25	0
807	1	2	78	67.95	159	26.88	0		0	1	0	0	0	0.76	12	36.3	3.6	3.9	0	0	0	0	0	0	1	0	1	0	100	0	0	1	1	0	0	0	0	0	0	0	0	0	0	0	550	9.17	620	10.33	0
808	0	1	76	52.35	162	19.95	0		0	1	0	0	0	1.22	10	29.9	3.4	6.9	1	0	1	1	0	1	0	0	0	0	0	0	0	1	1	1	0	0	0	0	0	0	0	0	0	0	422	7.03	500	8.33	0
810	0	2	61	51	153.5	21.64	0		1	0	0	0	0	0.4				2.7	0	0	0	1	1	1	0	1	0	0	0	0	1	0	1	1	0	0	0	0	0	0	0	0	1	1	335	5.58	410	6.83	1
811	0	1	73	38.7	156.6	15.78	0		0	0	0	1	0	0.76	12	33.8	3.6	4.4	0	0	1	0	0	0	0	0	1	0	0	0	0	1	1	0	1	0	0	0	0	0	0	0	0	0	305	5.08	370	6.17	0
812	1	1	78	64.95	165.2	23.8	0		0	1	0	0	0	0.77	14	39.6	3.8	6.7	0	1	1	0	0	0	1	0	0	0	100	0	0	1	1	0	0	0	0	0	0	0	0	0	0	0	420	7	510	8.5	3
815	0	2	59	47.3	162.5	17.91	0		0	1	0	0	0	1.24	14	39.5	3.7	6.3	0	0	1	0	0	0	0	0	0	1	0	0	0	1	0	0	0	0	0	0	0	0	0	0	0	0	320	5.33	375	6.25	0
817	1	1	78	66	163.6	24.66	0		0	1	0	0	0	1.13	13	37.8	3.9	4.5	0	0	0	1	0	1	1	0	0	0	100	0	0	1	1	0	0	0	0	0	0	0	0	0	0	0	335	5.58	400	6.67
819	0	1	72	51.1	165	18.77	0		1	0	0	0	0	0.92	11	31	3.2	2.6	0	0	0	1	0	1	0	0	0	0	0	0	0	1	0	0	0	0	0	0	0	0	0	0	0	0	848	14.13	980	16.33	22
822	0	2	73	44.5	156.1	18.26	0		0	1	0	0	0	1.55	11	37.3	3.3	6.5	0	1	1	0	0	0	0	0	1	0	0	0	0	1	0	0	0	0	0	1	0	0	0	0	0	0	492	8.2	580	9.67	0
823	0	2	58	45.4	149.4	20.34	0		0	1	0	0	0	0.95	14	40	4.4	3.7	0	0	1	0	0	0	0	0	1	1	0	0	0	1	0	0	0	0	0	0	1	0	0	0	0	0	410	6.83	465	7.75	0
824	0	2	60	45.25	149.5	20.25	0		0	1	0	0	0	0.81	11	33.7	4.1	4.9	0	0	0	0	1	0	0	0	0	0	0	0	0	1	0	0	0	0	0	0	0	0	0	0	0	0	355	5.92	420	7	0
828	0	1	72	57.85	161.8	22.1	0		0	1	0	0	0	0.88	15	47.4	4.1	4.2	1	0	0	0	0	0	0	0	0	0	0	0	0	1	1	0	0	0	0	0	0	0	0	0	0	0	265	4.42	320	5.33
830	0	2	61	40.2	158.6	15.98	0		0	1	0	0	0	0.78	11	35.1	3.8	3.9	0	0	1	0	1	0	0	0	1	1	0	0	0	1	0	0	0	0	0	0	0	0	0	0	0	0	670	11.17	735	12.25	2
831	0	2	71	51.4	151.1	22.51	0		0	1	0	0	0	0.73	13	39.6	4.6	5.1	0	0	1	0	0	0	0	0	1	1	0	0	0	1	0	0	0	0	0	0	1	0	0	0	0	0	445	7.42	510	8.5
834	0	2	44	72.15	158.9	28.58	0		0	0	0	1	0	0.7	13	39.5	3.9	3.8	0	1	0	0	0	1	0	0	0	0	0	0	0	1	0	0	0	0	0	0	0	0	0	0	0	0	365	6.08	440	7.33	0
835	0	2	45	58.7	161	22.65	0		0	0	0	0	1	0.53	12	37.3	3.7	3.3	0	0	0	0	0	0	0	0	0	0	0	0	0	1	1	0	0	0	0	0	0	0	0	0	0	0	198	3.3	255	4.25
836	0	2	80	41.5	154.4	17.41	0		0	0	1	0	0	0.94	12	35.3	3.9	4.8	0	0	0	0	1	0	0	0	0	0	0	0	0	1	0	0	0	0	0	0	0	0	0	0	0	0	420	7	505	8.42	0
839	1	1	71	52.75	154.1	22.21	0		0	1	0	0	0	0.83	15	44.7	4.4	5.1	0	0	0	0	0	0	1	0	0	0	100	0	0	1	0	0	0	0	0	0	1	0	0	0	0	0	290	4.83	365	6.08
845	0	2	62	39.8	148	18.17	0		0	1	0	0	0	0.55	14	42.6	4.2	4.3	0	0	0	0	0	0	0	0	1	1	0	0	0	1	0	0	0	0	0	0	1	0	0	0	0	0	225	3.75	270	4.5	0
846	0	1	61	56.7	161.5	21.74	0		0	1	0	0	0	0.95	11	34.8	4.5	5.2	0	0	1	0	1	0	0	0	1	1	0	0	0	1	1	0	0	0	0	0	0	0	0	0	0	0	572	9.53	630	10.5	3
849	1	1	52	63	164	23.42	0		0	0	0	1	0	1.12	17	51.3	4.4	5.8	0	0	1	0	0	0	1	0	0	1	100	0	0	1	0	0	0	0	0	0	0	0	0	0	0	0	433	7.22	500	8.33
850	0	2	64	46.3	157.7	18.62	1		0	1	0	0	0	0.83	9	27.8	4.2	3.9	0	0	1	0	0	0	0	0	1	1	0	0	0	1	0	0	0	0	0	0	1	0	0	0	0	0	479	7.98	560	9.33	1
851	0	2	63	46.9	150	20.84	0		0	0	0	1	0	1.06	13	39.9	4.3	5.3	1	0	1	1	0	1	0	0	1	1	0	0	0	1	1	0	0	0	0	0	0	0	0	0	0	0	375	6.25	450	7.5
852	0	1	61	61.3	161	23.65	0		0	1	0	0	0	1.51	14	39.7	4.8	8.8	0	0	1	1	0	0	0	0	1	0	0	0	0	1	1	0	0	0	0	0	0	0	0	0	0	0	380	6.33	450	7.5	1
853	1	1	56	77.95	176.2	25.11	0		0	1	0	0	0	1.24	15	43.7	4.7	5.3	1	0	1	0	0	1	1	0	0	0	100	0	0	1	1	1	0	0	0	0	0	0	0	0	1	0	273	4.55	335	5.58
854	0	2	65	52.55	150	23.36	0		0	1	0	0	0	0.94	12	35.8	3.9	7.2	0	0	0	0	0	0	0	0	1	0	0	0	0	1	0	0	0	0	0	0	1	0	0	0	0	0	377	6.28	460	7.67	1
856	0	1	56	48.4	158.3	19.31	0		0	1	0	0	0	0.74	11	34.2	3.6	4.6	0	0	1	0	1	0	0	0	1	0	0	0	0	1	1	0	0	0	0	0	0	0	0	0	0	0	395	6.58	465	7.75	1
857	0	2	67	39.85	149.8	17.76	0		0	1	0	0	0	0.68	10	32.5	4.4	4.5	0	0	1	0	0	0	0	0	1	1	0	0	0	1	0	1	0	0	0	0	0	0	0	0	0	0	378	6.3	440	7.33	1
860	0	2	64	55.5	154.4	23.28	0		0	1	0	0	0	0.8	14	43.2	4	3.5	0	0	0	0	0	0	0	0	0	0	0	0	0	1	1	0	0	0	0	0	0	0	0	0	0	0	305	5.08	365	6.08
861	0	2	46	56.4	155.1	23.45	0		0	1	0	0	0	0.6	11	32.6	4.1	2.4	0	0	0	0	0	0	0	0	0	0	0	0	0	1	0	0	0	0	0	0	0	0	0	0	0	0	520	8.67	590	9.83	5
862	0	1	73	65.1	160	25.43	0		0	1	0	0	0	1.02	11	34.2	4	4	1	0	1	0	1	0	0	0	0	0	0	0	0	1	1	0	0	1	0	0	0	0	0	0	0	0	370	6.17	440	7.33	0
863	0	1	41	52.85	169.3	18.44	0		0	1	0	0	0	1.28	17	49.2	4.5	3.8	0	0	0	0	0	0	0	0	0	0	0	0	0	1	0	0	0	0	0	0	0	0	0	0	0	0	240	4	305	5.08
864	0	1	80	62.5	152.7	26.8	0		1	0	0	0	0	1.24	10	28.5	4	3.3	1	0	0	0	0	0	1	0	0	0	0	0	0	1	1	1	0	0	0	0	0	0	0	0	0	0	475	7.92	550	9.17	2
865	0	1	82	56.7	155.4	23.48	0		0	1	0	0	0	2.01	11	33.4	3.8	3	0	0	1	0	0	0	0	0	0	0	0	0	0	1	0	0	0	0	0	1	0	0	0	0	0	0	323	5.38	400	6.67	1
866	0	2	77	43.7	149.3	19.6	0		0	1	0	0	0	1.14	10	33.6	4.2	3.7	1	0	0	0	1	1	0	1	0	0	0	0	1	0	1	0	0	0	0	0	1	0	0	0	0	0	290	4.83	355	5.92
867	0	1	73	69.7	165.6	25.42	0		0	0	1	0	0	1.1	13	41.2	4.3	5	0	0	0	0	1	1	0	0	0	0	0	0	0	1	1	1	0	0	0	0	0	0	0	0	0	0	440	7.33	555	9.25	1
870	0	1	66	48	163.5	17.96	0		0	0	0	0	1	2.38				2.2	0	0	1	0	1	1	0	0	0	0	0	0	0	1	0	0	0	0	0	0	0	0	0	0	0	0	416	6.93	495	8.25
871	1	2	53	69.05	154.6	28.89	0		0	0	1	0	0	0.64	13	38.3	4.4	2.6	1	0	0	0	1	1	1	0	0	0	100	0	0	1	1	0	0	0	0	0	0	0	0	0	0	0	275	4.58	330	5.5
872	0	1	77	60.7	166.8	21.82	0		0	1	0	0	0	0.91	15	43.9	3.9	4	1	0	0	1	0	0	0	0	1	1	0	0	0	1	1	0	0	0	0	0	0	0	0	0	0	0					3
874	0	2	73	47.15	151.8	20.46	0		0	1	0	0	0	0.63	12	37.2	4	2.7	0	0	0	0	1	0	0	0	0	0	0	0	0	1	0	1	0	0	0	0	0	0	0	0	0	0	392	6.53	455	7.58	1
876	1	2	78	40.8	144.8	19.46	0		0	1	0	0	0	0.62	13	39.2	3.9	3.7	1	0	0	0	0	0	1	0	0	0	100	0	0	1	0	0	0	0	0	0	0	0	0	0	0	0	242	4.03	305	5.08	0
877	0	2	75	50	150.6	22.05	0		0	1	0	0	0	1.05	9	29.1	3.7	3.7	0	0	1	1	0	0	0	0	0	0	0	0	0	1	1	1	0	0	0	0	0	0	0	0	1	0	318	5.3	380	6.33	1
879	0	1	76	54.6	163	20.55	0		0	1	0	0	0	1.29	12	37.3	3	3.3	0	0	1	0	0	0	0	0	0	0	0	0	0	1	1	0	1	0	0	1	0	0	0	0	0	0	282	4.7	340	5.67
881	1	2	66	68.8	153.2	29.31	0		0	1	0	0	0	0.72	11	32.9	4.3	3.9	0	0	0	0	0	0	1	0	0	0	100	0	0	1	0	0	0	0	0	0	0	0	0	0	0	0	543	9.05	600	10	1
882	0	1	66	73.4	163.1	27.59	0		0	1	0	0	0	0.89	14	42.1	4.1	5.3	0	0	1	1	1	1	0	0	0	1	0	0	0	1	1	1	0	0	0	0	0	0	0	0	0	0	285	4.75	300	5
883	0	1	44	89.5	182.8	26.78	0		0	0	0	0	1	0.78	19	53.5	4.1	2.8	0	0	0	1	0	0	0	0	0	0	0	0	0	1	0	0	0	0	0	0	0	0	0	0	0	0	230	3.83	300	5	0
885	0	2	49	52.2	160	20.39	1		0	1	0	0	0	0.84	11	34.5	4	4.1	0	0	0	0	0	0	0	0	1	1	0	0	0	1	0	0	0	0	0	0	1	0	0	0	0	0	370	6.17	430	7.17	1
887	0	2	65	59.2	151.7	25.72	0		0	0	0	0	1	0.83	12	37.2	4.2	5.1	0	0	0	0	0	0	0	0	0	0	0	0	0	1	0	0	0	0	0	0	0	0	0	0	0	0	200	3.33	265	4.42
890	0	1	70	71.9	167	25.78	0		1	0	0	0	0	1	11	34.7	3.9	6.1	0	0	0	0	1	0	0	0	0	0	0	0	0	1	0	0	0	0	0	0	0	0	0	0	0	0					0
892	0	1	76	64.9	162.8	24.49	0		0	0	1	0	0	0.9	14	41.6	4.2	5.9	0	0	0	0	0	0	0	0	0	0	0	0	0	1	0	0	0	0	0	0	0	0	0	0	0	0					0
897	0	2	72	58	156.3	23.74	0		0	1	0	0	0	1.2	11	33.5	3.8	5.4	0	0	0	0	0	0	0	0	0	0	0	0	0	1	0	0	0	0	0	0	0	0	0	0	0	0					0
898	0	1	73	70.6	164	26.25	0		1	0	0	0	0	1	15	42	4.1	3.9	0	0	0	0	0	0	0	0	0	0	0	0	0	1	0	0	0	0	0	0	0	0	0	0	0	0					0
902	0	1	74	78.25	162.3	29.71	0		0	1	0	0	0	1	13	39	4.1	4.7	0	0	0	0	0	0	0	0	0	0	0	0	0	1	0	0	0	0	0	0	0	0	0	0	0	0					0
904	0	1	64	78.8	172.8	26.39	0		0	0	1	0	0	1.2	12	36.5	4.1	5.5	0	0	0	0	0	0	0	0	0	0	0	0	0	1	0	0	0	0	0	0	0	0	0	0	0	0	440	7.33	530	8.83	0
905	0	1	84	68.8			0		0	0	1	0	0	1.3	14	40.9	4.3	6.3	0	0	0	0	0	0	0	0	0	0	0	0	0	1	0	0	0	0	0	0	0	0	0	0	0	0					0
908	0	2	76	65.2	155	27.14	0	0	1	0	0	0	0	0.9	11	32.4		4.7	1	0	0	0	0	1	0	0	0	0	0	0	0	1	0	0	0	0	0	0	0	0	0	0	0	0					0
909	0	2	57	57.2	159.5	22.48	0		0	0	0	0	1	1.1	9	28.7	3.1	3.8	0	0	1	0	0	0	0	0	0	0	0	0	0	1	0	0	0	0	0	0	0	0	0	0	0	0	165	2.75	225	3.75	0
911	0	1	75	65.3			0		1	0	0	0	0	1.3	16	47.9	3.7	8.3	0	0	0	0	0	0	0	0	0	0	0	0	0	1	0	0	0	0	0	0	0	0	0	0	0	0	520	8.67	540	9	0
913	0	1	70	56.45	171	19.31	0	0	0	1	0	0	0	0.9	7	24.9	3.8	4.6	0	0	0	0	0	0	0	0	0	0	0	0	0	1	0	0	0	0	0	0	0	0	0	0	0	0	515	8.58	570	9.5	0
916	0	1	98	56.7	160	22.15	0		0	1	0	0	0	1.8	13	39.5	3.8	5	0	0	0	0	0	0	0	0	0	0	0	0	0	1	0	0	0	0	0	0	0	0	0	0	0	0	455	7.58	510	8.5	0
917	0	1	81	69.9	161.4	26.83	0	0	1	0	0	0	0	1.4	14	40.5	3.4	5.6	0	0	0	0	0	0	0	0	0	0	0	0	0	1	0	0	0	0	0	0	0	0	0	0	0	0	440	7.33	510	8.5	0
919	1	1	76	53.3	169.3	18.6	0		0	1	0	0	0	0.8	14	40.2	4	5.3	0	0	0	0	0	0	1	0	0	0	100	0	0	1	0	0	0	0	0	0	0	0	0	0	0	0					0
921	0	1	72	58.8	157	23.85	0		0	0	1	0	0	1.2	11	37.5	4.2	5.9	1	0	0	0	0	0	0	0	0	1	0	0	0	1	0	0	0	0	0	0	0	0	0	0	0	0	595	9.92	660	11	0
923	0	2	78	40.7	148	18.58	0		0	1	0	0	0	1	9	28.4	4.3	4.4	0	0	0	0	0	0	0	0	1	0	0	0	0	1	0	0	0	0	0	0	0	0	0	0	0	0	590	9.83	670	11.17	10
925	0	1	55	40.9	173	13.67	0	0	0	0	0	0	1	1.2	20	59.4		4.6	0	0	0	0	0	0	0	0	0	0	0	0	0	1	0	0	0	0	0	0	0	0	0	0	0	0	285	4.75	340	5.67	2
926	0	2	78	38.6	154	16.28	0		0	1	0	0	0	2.1	6	20.3	3.9	5.1	0	0	0	0	0	0	0	0	0	0	0	0	0	1	0	0	0	0	0	0	0	0	0	0	0	0	565	9.42	595	9.92	0
927	0	2	62	40.65	147.1	18.79	0		0	1	0	0	0	4.8	10	31.3	4	3.4	0	1	0	0	0	0	0	0	0	0	0	0	0	1	0	0	0	0	0	0	0	0	0	0	0	0	295	4.92	370	6.17	0
928	0	2	74	41.3	147.5	18.98	0	0	0	1	0	0	0	0.5	11	34.2	3.9	2.1	0	0	0	0	0	0	0	0	0	1	0	0	0	1	0	0	0	0	0	0	0	0	0	0	0	0	350	5.83	425	7.08	0
929	0	1	34	70.35	151.5	30.65	0		0	0	0	0	1	0.6	16	48.9	4.3	8	0	0	0	0	0	0	0	0	0	0	0	0	0	1	0	0	0	0	0	0	0	0	0	0	0	0	450	7.5	515	8.58	0
931	0	2	73	73.7	148.8	33.29	0		0	1	0	0	0	0.6	13	38.4		2.5	0	0	0	0	0	0	0	0	0	0	0	0	0	1	0	0	0	0	0	0	0	0	0	0	1	0	190	3.17	260	4.33	0
932	0	2	76	48.8	158	19.55	0		0	1	0	0	0	0.9	12	36.3	3.8	5.5	0	0	0	0	0	0	0	0	1	1	0	0	0	1	0	0	0	0	0	0	0	0	0	0	0	0	475	7.92	535	8.92	0
933	0	1	41	55.5	160	21.68	0		0	1	0	0	0	1	14	40.3	4.7	4.8	0	0	0	0	0	0	0	0	0	0	0	0	0	1	0	0	0	0	0	0	0	0	0	0	0	0	195	3.25	255	4.25	0
936	0	1	27	53.55	167	19.2	0		0	0	0	0	1	1	15	45.1	4.2	5.9	0	0	0	0	0	0	0	0	0	0	0	0	0	1	0	0	0	0	0	0	0	0	0	0	0	0	175	2.92	240	4	0
937	0	2	68	53	152	22.94	0	0	0	0	0	0	1	0.7	14	42.3	4.1	6.8	0	0	0	0	0	0	0	0	0	0	0	0	0	1	0	0	0	0	0	0	0	0	0	0	0	0	190	3.17	240	4	0
938	0	1	57	42.45	168	15.04	0	0	0	1	0	0	0	1	14	41.1	3.5	3.1	0	0	0	0	0	0	0	0	0	0	0	0	0	1	0	1	0	0	0	0	0	0	0	0	0	0	720	12	790	13.17	0
939	0	1	49	66.6	165.4	24.34	0		0	1	0	0	0	1.1	10	32	3.3	5.1	0	1	0	0	0	0	0	0	0	1	0	0	0	1	0	0	0	0	0	0	0	0	0	0	0	0	535	8.92	600	10	2
942	1	1	78	53.1			0		0	0	0	0	1	1.1	12	34.7	3.4	2.5	1	0	0	0	0	1	1	0	0	0	100	0	0	1	0	0	0	0	0	0	0	0	0	0	0	0	405	6.75	470	7.83	0
943	0	2	75	40.5	146	19	0		0	1	0	0	0	0.6	11	33.6	4.3	2.3	0	0	0	0	1	0	0	0	1	0	0	0	0	1	1	0	0	0	0	0	1	0	0	0	0	0	490	8.17	545	9.08	0
944	0	2	83	50.95			0	0	0	1	0	0	0	1.1	12	36.6		9.6	0	0	0	0	0	0	1	0	0	0	0	0	0	1	0	0	0	0	0	0	0	0	0	0	0	0	395	6.58	460	7.67	0
946	0	1	63	62	166	22.5	0	0	0	1	0	0	0	1.1	14	39.9	4	3.2	0	0	0	0	0	0	0	0	0	0	0	0	0	1	0	0	0	0	0	0	0	0	0	0	0	0	575	9.58	630	10.5	0
947	0	2	73	51.15	152	22.14	0	0	0	1	0	0	0	0.9	10	30	4.1	3.7	0	0	0	0	0	0	0	0	0	0	0	0	0	1	0	0	0	0	0	0	0	0	0	0	0	0	370	6.17	430	7.17	0
949	0	2	65	64	156	26.3	0	0	0	1	0	0	0	0.8	12	35.5	4.3	4	0	0	1	0	0	0	0	0	1	0	0	0	0	1	0	0	0	0	0	0	0	0	0	0	0	0	300	5	380	6.33	0
950	0	2	75	47.9	146.4	22.35	0	0	0	0	0	0	1	1	14	42.5	4.5	4.4	1	0	0	0	0	0	0	0	0	0	0	0	0	1	1	0	0	0	0	0	0	0	0	0	0	0	210	3.5	260	4.33	0
952	0	2	82	56.8	160	22.19	0		0	1	0	0	0	1	14	41.9	3.8	5	0	0	0	0	0	0	0	0	0	0	0	0	0	1	0	0	1	1	0	0	0	0	0	0	0	0	455	7.58	500	8.33	0
953	0	2	73	59.3	162	22.6	0		0	1	0	0	0	0.7	13	40.2	4.7	3.2	0	0	0	0	0	0	0	0	1	1	0	0	0	1	0	0	0	0	0	0	0	0	0	0	0	0	265	4.42	320	5.33	0
954	0	2	69	47	158	18.83	0		0	1	0	0	0	2	9	28.3	3	5	0	0	0	0	0	0	0	0	1	0	0	0	0	1	0	0	0	0	0	0	0	0	0	0	0	0	440	7.33	500	8.33	0
955	0	2	56	49.55	153	21.17	0	0	0	1	0	0	0	0.6	13	38.4	4.1	2.4	0	0	0	0	0	0	0	0	0	0	0	0	0	1	0	0	0	0	0	0	0	0	0	0	0	0	420	7	470	7.83	0
956	0	1	43	79.5	177.5	25.23	0		0	0	0	0	1	1.2	15	43.7	4.5	5.3	0	0	0	0	0	0	0	0	0	0	0	0	0	1	0	0	0	0	0	0	0	0	0	0	0	0	160	2.67	205	3.42	0
957	0	1	69	65.85	176.6	21.11	0		0	1	0	0	0	1.3	11	32.6	4.2	4.4	0	0	1	0	0	0	0	0	0	1	0	0	0	1	0	0	0	0	0	0	0	0	0	0	0	0	555	9.25	630	10.5	1
964	0	1	70	64.6	166.9	23.19	0		0	1	0	0	0	0.8	17	48.3	4.7	2.7	0	1	0	0	1	0	0	0	0	1	0	0	0	1	0	0	0	0	0	0	0	0	0	0	0	0	430	7.17	480	8	0
968	0	1	72	63.95	165	23.49	0	0	0	1	0	0	0	1.2	13	38.3		5.9	1	0	1	0	0	0	0	0	0	0	0	0	0	1	0	0	0	0	0	0	0	0	0	0	0	0	285	4.75	350	5.83	0
969	0	2	45	55.6	163	20.93	0	0	0	0	0	0	1	0.7	14	40.4		2.3	0	0	0	0	0	0	0	0	0	0	0	0	0	1	0	0	0	0	0	0	0	0	0	0	0	0	280	4.67	350	5.83	0
970	0	2	68	56.45	156	23.2	0	0	0	1	0	0	0	0.8	12	34.8		3.1	0	0	0	0	0	1	0	0	1	1	0	0	0	1	0	0	0	0	0	0	0	0	0	0	0	0	315	5.25	365	6.08	0
972	0	1	67	75	174	24.77	0	0	1	0	0	0	0	1.2	15	42.9	4.2	5.1	0	0	0	0	0	0	0	0	0	0	0	0	0	1	0	0	0	0	0	0	0	0	0	0	0	0	335	5.58	375	6.25	0
975	0	1	67	43.2	155.6	17.84	0	0	0	1	0	0	0	1	16	45.4	4.4	5.7	0	0	0	0	0	0	0	0	1	1	0	0	0	1	0	0	0	0	0	0	0	0	0	0	0	0	345	5.75	400	6.67	0
977	0	2	60	48.3	154.4	20.26	0	0	0	1	0	0	0	0.7	13	37	4.2	1.7	0	0	0	0	0	0	0	0	0	0	0	0	0	1	0	0	0	0	0	0	0	0	0	0	0	0	400	6.67	460	7.67	0
978	0	1	62	73.2	174.1	24.15	1		0	1	0	0	0	1.1	15	42.9	4.1	4.1	0	0	0	0	0	0	0	0	1	1	0	0	0	1	0	0	0	0	0	0	0	0	0	0	0	0	485	8.08	540	9	0
979	1	2	44	54	157	21.91	0	0	0	0	0	0	1	0.7	12	34.6	4.3	4.6	0	0	0	0	0	0	1	0	0	0	100	0	0	1	0	0	0	0	0	0	0	0	0	0	0	0	220	3.67	280	4.67	0
982	1	1	86	50.65	157.2	20.5	0		1	0	0	0	0	1	13	37.9	4.4	4.2	0	0	0	0	0	1	1	0	0	0	100	0	0	1	0	0	0	0	0	0	0	0	0	0	0	0	605	10.08	645	10.75	6
983	0	2	51	48.9	158.3	19.51	0		0	0	0	0	1	0.7	14	41.4	4.4	3.1	0	0	0	0	0	0	0	0	0	0	0	0	0	1	0	0	0	0	0	0	0	0	0	0	0	0	295	4.92	345	5.75	2
984	0	2	72	50.2	148.3	22.83	0	0	0	1	0	0	0	0.9	12	35.2	4.1	4.9	0	0	1	0	0	0	0	0	0	1	0	0	0	1	0	1	0	0	0	0	0	0	0	0	0	0	460	7.67	530	8.83	8
985	0	1	68	67.8	167.5	24.17	0	0	0	0	1	0	0	1.9	14	38.7	4	5.3	0	0	0	0	0	0	0	0	0	0	0	0	0	1	1	0	0	0	0	0	0	0	0	0	0	0	575	9.58	605	10.08	18
986	0	2	71	50.35	150.6	22.2	0	0	0	1	0	0	0	0.9	12	36.8	4.3	2.6	0	1	1	0	0	0	0	0	0	0	0	0	0	1	0	0	0	0	0	0	0	0	0	0	0	0	250	4.17	290	4.83	0
987	0	1	73	49.45	165.2	18.12	0	0	0	1	0	0	0	1.3	15	42.3	4	5	0	0	0	0	0	0	0	0	0	0	0	0	0	1	0	0	0	0	0	0	0	0	0	0	0	0	335	5.58	400	6.67	3
988	0	1	81	44.5	165.4	16.27	0	0	0	0	1	0	0	1	12	35.7	3.5	4.1	0	0	0	0	1	0	0	0	0	0	0	0	0	1	0	0	0	0	0	0	0	0	0	0	0	0	410	6.83	450	7.5	0
990	0	1	76	59.8	166.9	21.47	0	0	0	1	0	0	0	1.3	15	44.3		6.5	0	0	0	0	0	0	0	0	0	0	0	0	0	1	0	0	0	0	0	0	0	0	0	0	0	0	300	5	360	6	4
991	0	2	77	51	147.8	23.35	0		0	1	0	0	0	0.8	12	33.6		3.6	0	1	0	0	0	0	0	0	1	1	0	0	0	1	0	0	0	0	0	0	0	0	0	0	0	0	455	7.58	520	8.67	0
992	0	1	63	88.2	166.6	31.78	0	0	0	1	0	0	0	1.2	10	30.3	3.8	6.2	0	0	0	0	0	0	0	0	0	0	0	0	0	1	0	1	0	0	0	0	0	0	0	0	0	0	655	10.92	710	11.83	0
993	1	2	55	54.8	151.8	23.78	0	0	0	1	0	0	0	0.7	12	34	4	4.4	0	0	1	1	0	0	1	0	0	1	100	0	0	1	0	0	0	0	0	0	1	0	0	0	0	0	345	5.75	390	6.5	1
994	0	2	75	32	147.3	14.75	0		0	1	0	0	0	0.8	11	31.5	4.7	3.3	0	0	0	0	0	0	0	0	1	1	0	0	0	1	0	0	0	0	0	0	0	0	0	0	0	0	425	7.08	465	7.75	1
996	0	1	64	56.1	162.3	21.3	0	0	0	1	0	0	0	1.3	14	42.2	4	6.6	0	0	0	0	0	0	0	0	0	1	0	0	0	1	0	0	0	0	0	0	0	0	0	0	0	0	325	5.42	390	6.5	0
997	0	1	72	74.1	172	25.05	0	0	0	1	0	0	0	1.2	16	46.5	4.5	7.1	0	0	0	0	0	0	0	0	0	0	0	0	0	1	0	0	0	0	0	0	0	0	0	0	0	0	495	8.25	580	9.67	6
998	0	1	53	72.7	172.2	24.52	0		0	0	0	0	1		8	24.6	3.8		0	0	0	0	0	0	0	0	0	0	0	0	0	1	0	0	0	0	0	0	0	0	0	0	0	0	170	2.83	220	3.67	0
999	0	1	60	53.25	172	18	0		0	1	0	0	0	1	12	36.4	4.4	3.4	0	0	1	0	0	0	0	0	1	0	0	0	0	1	0	0	0	0	0	0	0	0	0	0	0	0	600	10	675	11.25	0
1000	0	1	63	57.25	169.6	19.9	0	0	0	1	0	0	0	1.2	16	44.5	5.1	4.4	0	0	0	0	0	0	0	0	0	0	0	0	0	1	0	0	0	0	0	0	0	0	0	0	0	0	391	6.52	455	7.58	0
1001	1	1	87	44.7	158	17.91	0		0	0	0	0	1	1.2	12	32.8	4.3	4.3	0	0	0	0	0	0	1	0	0	0	100	0	0	1	0	1	0	0	0	0	0	0	0	0	0	0	505	8.42	585	9.75	8
1003	0	2	67	52.9	150	23.51	1		0	1	0	0	0	1.3	10	30.7	3.9	4.5	0	0	1	0	0	0	0	0	0	1	0	0	0	1	0	0	0	0	0	0	0	0	0	0	0	0					10
1004	0	1	63	64.6	165	23.73	0		1	0	0	0	0	1.2	17	49.9		3.1	0	1	0	0	1	0	0	0	0	0	0	0	0	1	0	0	0	0	0	0	0	0	0	0	0	0	755	12.58	820	13.67	15
1005	0	2	58	52	153	22.21	0		0	1	0	0	0	0.9	13	38.2		4.1	0	0	0	0	0	0	0	0	1	0	0	0	0	1	0	0	0	0	0	0	0	0	0	0	0	0	465	7.75	535	8.92	6
1007	0	2	56	74.5	168.4	26.27	0		0	0	0	0	1	1.1	14	41.7		3.4	0	0	0	0	0	0	0	0	0	0	0	0	0	1	0	1	0	0	0	0	0	0	0	0	0	0	345	5.75	395	6.58	0
1008	0	2	75	40.2	144.1	19.36	0		0	1	0	0	0	3.1	12	38.1	3.9	3.2	0	0	1	0	0	0	0	0	0	1	0	0	0	1	0	0	0	0	0	0	0	0	0	0	0	0	360	6	420	7	0
1009	0	2	61	44.8	150.4	19.81	0	0	0	1	0	0	0	1	16	46.9	4.6	6.5	0	0	0	0	0	0	0	0	1	1	0	0	0	1	0	0	0	0	0	0	0	0	0	0	0	0					2
1011	0	2	49	54.2	162	20.65	0		0	0	0	0	1	0.6	13	37.9	4	3.4	0	0	0	0	0	0	0	0	0	0	0	0	0	1	0	0	0	0	0	0	0	0	0	0	0	0	255	4.25	320	5.33	2
1012	0	1	80	60.8	162.5	23.02	0	0	0	0	1	0	0	1.3	15	45.7	4.8	4.3	0	0	0	0	0	0	0	0	0	0	0	0	0	1	0	0	0	0	0	0	0	0	0	0	0	0	610	10.17	715	11.92	9
1014	0	1	58	75.9	178	23.96	0	0	0	1	0	0	0	0.8	12	34.2	4	5.5	0	0	0	0	0	0	0	0	0	0	0	0	0	1	0	0	0	0	0	0	0	0	0	0	0	0	305	5.08	340	5.67	6
1015	0	2	60	54.4	159.8	21.3	0		0	0	0	0	1	1.9	12	37.1		6.5	0	0	0	0	0	0	0	0	0	0	0	0	0	1	0	0	0	0	0	0	0	0	0	0	0	0	80	1.33	120	2	0
1016	1	2	74	66.3	163	24.95	0		0	1	0	0	0	0.9	14	39.1		4.8	0	0	0	0	0	1	1	0	0	1	100	0	0	1	1	0	0	0	0	0	1	0	0	0	0	0	395	6.58	475	7.92	2
1017	0	2	67	34.5	146.7	16.03	0		0	1	0	0	0	0.9	10	28.9	4.7	2.8	0	0	0	0	0	0	0	0	1	1	0	0	0	1	1	0	0	0	0	0	1	0	0	0	0	0	605	10.08	665	11.08	2
1018	0	1	73	84	189	23.52	0		1	0	0	0	0	0.9	16	46.6	4	5.4	0	0	0	0	0	0	0	0	0	0	0	0	0	1	0	0	0	0	0	0	0	0	0	0	0	0	420	7	550	9.17	9
1020	0	1	71	46.2	167.3	16.51	0		0	1	0	0	0	1.3	10	28.5	4.1	5.1	0	0	1	1	0	0	0	0	1	1	0	0	0	1	0	0	0	0	0	0	0	0	0	0	0	0	740	12.33	835	13.92	18
1021	0	1	72	63.9	176.3	20.56	0	0	0	1	0	0	0	2.4	9	26.9	2.2	3.7	0	0	0	0	0	0	0	0	0	0	0	0	0	1	0	1	0	0	0	0	0	0	0	0	0	0	480	8	540	9	6
1023	0	2	68	54	156.2	22.13	0		0	0	0	0	1	1	12	33.9	3.3	5.1	0	0	0	0	0	0	0	0	0	0	0	0	0	1	0	0	0	0	0	0	0	0	0	0	0	0	322	5.37	380	6.33	4
1024	0	1	65	61.7	165	22.66	0		0	1	0	0	0	0.9	14	42.4	4.3	3.2	0	0	0	0	0	1	0	0	1	1	0	0	0	1	0	1	0	0	0	0	0	0	0	0	0	0	325	5.42	385	6.42	0
1025	0	2	84	52.6	152.6	22.59	0		0	1	0	0	0	1	10	30.1	3.8	4	0	0	1	0	0	0	0	0	0	0	0	0	0	1	0	0	0	0	0	0	0	0	0	0	0	0			85	1.42	0
1026	0	1	83	67.2	159.8	26.32	0		0	1	0	0	0	1.2	14	38.5		3.7	0	0	0	1	1	1	0	0	0	0	0	0	0	1	0	0	0	0	0	0	0	0	0	0	0	0	360	6	435	7.25	6
1031	0	1	88	40.8	158	16.34	0	0	1	0	0	0	0	1.1	9	28.2	3.2	4.6	0	0	0	0	0	0	0	1	0	0	0	0	1	0	1	1	0	0	0	0	0	0	0	0	0	0	560	9.33	630	10.5	4
1032	0	2	73	56.6	154.4	23.74	0		0	1	0	0	0	1.3	11	35.6	4.4	6.4	0	0	0	0	0	0	0	0	1	0	0	0	0	1	0	0	0	0	0	0	0	0	0	0	0	0	355	5.92	440	7.33	4
1033	0	1	64	71.75	165.8	26.1	0		0	0	0	0	1	1.2	16	47.3		6.8	0	0	0	0	0	0	0	0	0	0	0	0	0	1	0	0	0	0	0	0	0	0	0	0	0	0	275	4.58	340	5.67	2
1034	1	1	67	65.8	166.1	23.85	0		0	1	0	0	0	1	15	45.3	4.2	5	0	0	0	1	0	0	1	0	0	0	100	0	0	1	0	0	0	0	0	0	0	0	0	0	0	0	290	4.83	335	5.58	3
1037	0	2	77	43.2	141.7	21.52	0		0	1	0	0	0	1	10	33.6	3.9	4.7	0	0	0	0	0	0	0	1	0	0	0	0	1	0	0	1	0	0	0	0	0	0	0	0	0	0	525	8.75	590	9.83	0
1041	0	2	76	59.1	139.8	30.24	0	0	0	1	0	0	0	0.9	15	44.5	3.8	3.7	0	0	0	0	0	0	0	0	0	1	0	0	0	1	1	0	0	0	0	0	0	0	0	0	0	0			360	6	2
1043	0	2	69	51.9	147.3	23.92	1	0	0	1	0	0	0	1.2	9	28.5	3.6	5.9	0	0	1	0	0	0	0	0	0	1	0	0	0	1	0	0	0	0	0	0	0	0	0	0	0	0	485	8.08	565	9.42	0
1044	1	2	76	39.7	146	18.62	0	0	0	1	0	0	0	1.6	16	46.3	3.7	4.1	0	0	0	0	1	0	1	0	0	1	100	0	0	1	0	0	0	0	0	0	0	0	0	0	0	0	285	4.75	365	6.08	0
1045	0	2	74	57.1	147.9	26.1	0	0	0	0	0	0	1	1	13	38		3.4	0	0	0	0	0	0	0	0	0	0	0	0	0	1	0	0	0	0	0	0	0	0	0	0	0	0	340	5.67	410	6.83	1
1047	0	2	69	55.8	155.2	23.17	0		0	1	0	0	0	0.9	13	38.6	4.4	4.3	0	0	0	0	0	0	0	0	1	1	0	0	0	1	0	0	0	0	0	0	0	0	0	0	0	0	380	6.33	415	6.92	0
1049	0	1	69	53.2	164.2	19.73	0	0	0	0	0	1	0	1.8	13	40.4	4.1	7.9	0	0	1	0	0	0	0	0	1	0	0	0	0	1	0	0	0	0	0	0	0	0	0	0	0	0	430	7.17	480	8	2
1050	0	1	71	57.5	163.5	21.51	0	0	0	1	0	0	0	1.2	16	48.4	4.3	4.6	0	0	0	0	0	0	0	0	0	0	0	0	0	1	0	0	0	0	0	0	0	0	0	0	0	0	395	6.58	460	7.67	2
1052	0	2	58	55.3	156.7	22.52	0	0	0	1	0	0	0	0.9	15	43	4.7	4.4	0	0	1	0	0	0	0	0	1	0	0	0	0	1	0	0	0	0	0	0	0	0	0	0	0	0	365	6.08	430	7.17	2
1056	0	2	61	63.6	155	26.47	0		0	1	0	0	0	1.1	13	36.9	4.6	6.8	0	0	0	0	0	0	0	0	1	1	0	0	0	1	0	0	0	0	0	0	0	0	0	0	0	0	370	6.17	410	6.83	4
1058	0	1	85	46.3	164	17.21	0		0	0	1	0	0	1.3	14	40.9	3.5	4.3	0	0	0	0	1	0	0	0	0	0	0	0	0	1	0	0	0	0	0	0	0	0	0	0	0	0	630	10.5	735	12.25	8
1060	0	2	66	49.55	150.8	21.79	0	0	0	1	0	0	0	0.8	13	37.5	4.4	4.6	0	0	0	0	0	0	0	0	1	0	0	0	0	1	0	0	0	0	0	0	0	0	0	0	0	0	340	5.67	410	6.83	2
1062	0	1	76	72.7	167.8	25.82	0	0	0	1	0	0	0	1	13	37.9	4	6	0	0	0	1	0	0	0	0	1	0	0	0	0	1	1	0	0	0	1	0	0	0	0	0	0	0	330	5.5	390	6.5	2
1066	0	2	67	50.8	149.6	22.7	0	0	0	1	0	0	0	0.9	13	38.9	4.2	4.9	0	0	0	0	0	0	0	0	0	0	0	0	0	1	0	0	0	0	0	0	0	0	0	0	0	0	335	5.58	395	6.58	0
1069	0	1	55	58.15	165.9	21.13	0	0	0	0	0	0	1	1	16	46.5	3.8	0.9	0	0	0	0	0	0	0	0	0	0	0	0	0	1	0	0	0	0	0	0	0	0	0	0	0	0	200	3.33	265	4.42	4
1070	1	2	78	76.5	162	29.15	0	0	0	1	0	0	0	0.9	14	42.5	4.2	5.7	0	0	0	1	0	0	1	0	0	0	100	0	0	1	0	0	0	0	0	0	0	0	0	0	0	0	355	5.92	410	6.83	7
1071	0	2	60	40.05	157.6	16.12	0	0	0	0	0	0	1	1	14	41.6	4.6	3.1	0	0	0	0	0	0	0	0	0	0	0	0	0	1	0	0	0	0	0	0	0	0	0	0	0	0	210	3.5	275	4.58	4
1073	0	2	64	43.1	144.2	20.73	0	0	0	1	0	0	0	5.5	10	33.3	4.1	4.5	0	0	0	0	0	0	0	0	0	0	0	0	0	1	0	1	0	0	0	1	0	0	0	0	0	0	240	4	290	4.83	3
1074	0	1	83	83.1	194	22.08	0	0	1	0	0	0	0	1.9	15	43.3	4	5.7	0	0	0	0	0	0	0	0	0	0	0	0	0	1	1	1	0	0	0	0	0	0	0	0	0	0	375	6.25	450	7.5	10
1077	0	2	88	53.9	151.3	23.55	0	0	0	0	0	0	1	0.9	12	35.5	3.9	4	0	0	0	0	0	0	0	0	0	0	0	0	0	1	0	0	0	0	0	0	0	0	0	0	0	0	110	1.83	155	2.58	0
1079	0	2	64	53.5	154	22.56	1	0	0	1	0	0	0	0.8	14	38.5	4.1	4.7	0	1	0	0	0	0	0	0	1	0	0	0	0	1	0	0	0	0	0	0	0	0	0	0	0	0	440	7.33	480	8	4
1081	0	1	76	54.7	166	19.85	0	0	0	1	0	0	0	1	13	38.1		4.7	0	0	1	0	0	0	0	0	1	1	0	0	0	1	0	0	0	0	0	0	0	0	0	0	0	0	295	4.92	360	6	1
1087	0	2	67	62	162	23.62	0		0	1	0	0	0	1	11	33.8	4.2	4.1	0	0	0	0	0	0	0	0	0	0	0	0	0	1	0	0	0	0	0	0	0	0	0	0	0	0	280	4.67	350	5.83	4
1091	0	2	63	39	156	16.03	0	0	0	1	0	0	0	1	11	31.2		4	0	0	0	0	0	0	0	0	1	0	0	0	0	1	0	0	0	0	0	0	0	0	0	0	0	0	420	7	495	8.25	2
1092	0	2	67	53.65	157.9	21.52	0	0	0	0	0	0	1	1	13	36.5		4.6	0	0	0	0	0	0	0	0	0	0	0	0	0	1	0	0	0	0	0	0	0	0	0	0	0	0	193	3.22	260	4.33	2
1093	0	2	33	52.15	162	19.87	0		0	0	0	0	1	0.7	15	42.2	4.6	3.9	0	0	0	0	0	0	0	0	0	0	0	0	0	1	0	0	0	0	0	0	1	0	0	0	0	0	251	4.18	350	5.83	4
1095	1	2	64	61.35	148.8	27.71	0		0	1	0	0	0	0.9	13	38.6		3.3	0	0	0	0	0	0	0	0	0	0	100	0	0	1	0	0	0	0	0	0	0	0	0	0	0	0	255	4.25	330	5.5	2
1098	0	2	72	32.8	149.4	14.7	0	0	0	1	0	0	0	0.7	14	42.3	4.4	4.2	0	0	0	0	0	0	0	0	0	0	0	0	0	1	0	0	0	0	0	0	0	0	0	0	0	0	280	4.67	350	5.83	4
1102	0	1	52	58.65	163.3	21.99	0	0	0	0	0	0	1	1	16	46.2	4.8	5.8	0	0	0	0	0	0	0	0	0	0	0	0	0	1	0	0	0	0	0	0	0	0	0	0	0	0	230	3.83	300	5	1
1104	0	2	81	48.6	148.3	22.1	0	0	0	0	0	0	1	0.7	11	34.6	4.3	3.6	0	0	0	0	0	0	0	0	0	0	0	0	0	1	0	0	0	0	0	0	0	0	0	0	0	0	215	3.58	275	4.58	2
1106	0	1	67	66	171	22.57	0	0	0	1	0	0	0	1.5	13	39.8	3.7	7.2	1	1	0	0	0	0	0	0	0	0	0	0	0	1	0	0	0	0	0	0	0	0	0	0	0	0	365	6.08	425	7.08	1
1108	0	1	70	59.3	155.2	24.62	0	0	1	0	0	0	0	2.3	15	42.6	3.7	5.3	0	0	0	0	1	0	0	0	0	0	0	0	0	1	0	0	0	0	0	0	0	0	0	0	0	0	455	7.58	525	8.75	6
1109	0	2	68	51.7	161	19.95	0	0	0	1	0	0	0	1	11	33.2	3.3	8.8	0	0	0	0	1	0	0	0	1	1	0	0	0	1	0	0	0	0	0	0	0	0	0	0	0	0	205	3.42	290	4.83	2
1113	1	1	87	46.5	164	17.29	0		0	1	0	0	0	1.5	11	32.3	3.4	7.1	0	0	0	0	0	0	1	0	0	1	100	0	0	1	0	0	0	0	0	0	0	0	0	0	0	0	445	7.42	500	8.33	2
1114	1	1	76	61.15	162.5	23.16	0		1	0	0	0	0	1	14	41.8	4.2	3.6	0	1	0	0	0	1	1	0	0	0	100	0	0	1	0	0	0	0	0	0	0	0	0	0	0	0	505	8.42	580	9.67	8
1118	0	2	52	59	156	24.24	0	0	0	0	0	0	1	0.9	12	38.7	4.2	4.4	0	0	0	0	0	0	0	0	0	0	0	0	0	1	0	0	0	0	0	0	1	0	0	0	0	0	270	4.5	320	5.33	3
1124	1	2	68	47.55	146.1	22.28	0	0	0	1	0	0	0	1.9	11	36.2	4	3.6	0	0	1	0	0	0	1	0	0	0	100	0	0	1	0	0	0	0	0	0	0	0	0	0	0	0	450	7.5	515	8.58	8
1125	0	1	60	74.6	165.7	27.17	0	0	0	0	0	0	1	1.3	15	43.3	4.6	6.5	0	0	0	0	0	0	0	0	0	0	0	0	0	1	1	0	0	0	0	0	0	0	0	0	0	0	225	3.75	300	5	6
1129	0	1	73	67.2	161.7	25.7	0	0	0	0	1	0	0	1.6	10	31.1	4.1	4.6	0	0	0	0	0	0	1	1	0	0	100	0	1	0	0	0	0	0	0	1	0	0	0	0	0	0	600	10	685	11.42	12
1132	0	1	87	42.7	164	15.88	0	0	0	1	0	0	0	1	11	32.8	3.9	3.4	0	0	0	0	0	0	0	0	0	0	0	0	0	1	1	0	0	0	0	0	0	0	0	0	0	0	540	9	605	10.08	6
1133	0	1	68	55.45	162.3	21.05	0	0	0	1	0	0	0	1.1	12	35	4.1	4.8	0	0	0	0	0	0	0	0	0	0	0	0	0	1	0	0	0	0	0	0	0	0	0	0	0	0	290	4.83	335	5.58	6
1135	0	2	43	50.4	158.6	20.04	0	0	0	0	0	0	1	0.8	13	38.3	4.5	3.3	0	0	0	0	0	0	0	0	0	0	0	0	0	1	1	1	0	0	0	0	1	0	0	0	0	0	235	3.92	315	5.25	6
1140	0	2	63	63.5	149.8	28.3	0	0	1	0	0	0	0	1.4	10	29.4	3.5	7.4	0	0	1	1	1	1	1	1	0	0	100	0	1	0	1	1	0	0	1	0	0	0	0	0	0	0	402	6.7	480	8	6
1143	0	1	80	73.45	171.9	24.86	0	0	1	0	0	0	0	2	11	32.8	4.1	5.2	0	0	0	0	0	0	1	1	0	0	100	0	1	0	1	0	0	0	0	0	0	0	0	0	0	0	435	7.25	525	8.75	10
1145	0	2	45	49.8	158	19.95	0	0	0	0	0	1	0	1	14	42.2	4.8	5.4	0	0	0	0	0	0	0	0	0	1	0	0	0	1	0	0	0	0	0	0	0	0	0	0	0	0	320	5.33	385	6.42	4
1146	0	2	68	51.4	158	20.59	0	0	0	1	0	0	0	0.7	12	34.7	3.5	4.1	0	0	0	0	0	0	0	0	1	1	0	0	0	1	0	0	0	0	0	0	1	0	0	0	0	0	335	5.58	390	6.5	5
1147	1	1	73	52.7	167.8	18.72	0	0	0	1	0	0	0	1.7	9	27	3.4	6	0	0	0	0	1	0	1	0	0	1	100	0	0	1	0	0	0	0	0	0	0	0	0	0	0	0	425	7.08	490	8.17	2
1148	0	2	80	54.4	147	25.17	0	0	0	1	0	0	0	0.8	14	40.8	4	5.2	0	1	1	0	0	0	0	0	0	0	0	0	0	1	0	0	0	0	0	0	0	0	0	0	0	0	290	4.83	340	5.67	2
1149	0	2	52	52	163.1	19.55	0	0	0	0	0	0	1	0.8	12	38.8	3.7	4.3	0	0	0	0	0	0	0	0	0	0	0	0	0	1	1	0	0	0	0	0	0	0	0	0	0	0	195	3.25	275	4.58	3
1150	0	1	67	66.95	173.4	22.27	0	1	0	0	0	0	1	1	11	34.2	3.4	2.7	0	0	0	0	0	0	0	0	0	0	0	0	0	1	0	0	0	0	0	0	0	0	0	0	0	0	410	6.83	485	8.08	6
1151	0	2	58	63.65	162	24.25	0	0	0	0	0	0	1	1	13	39	4.6	5.3	0	0	0	0	0	0	0	0	0	0	0	0	0	1	0	0	0	0	0	0	0	0	0	0	0	0	215	3.58	275	4.58	3
1152	0	2	59	58.95	165.2	21.6	0	0	0	0	0	0	1	0.8	12	34.7	4.4	3.2	0	0	0	0	0	0	0	0	0	0	0	0	0	1	0	0	0	0	0	0	0	0	0	0	0	0	225	3.75	270	4.5	4
1156	0	1	80	53.35	164	19.84	0	0	0	1	0	0	0	1	14	41.1	4.3	4.2	0	0	0	0	0	0	0	0	0	0	0	0	0	1	1	0	0	0	0	0	0	0	0	0	0	0	375	6.25	435	7.25	8
1157	0	2	59	49.4	150	21.96	0	0	0	1	0	0	0	0.9	12	34.5		3	0	0	0	0	0	0	0	0	1	0	0	0	0	1	1	0	0	0	0	0	0	0	0	0	0	0	505	8.42	570	9.5	3
1159	0	1	71	46.6	167.1	16.69	1	0	0	1	0	0	0	1.4	11	35.7	4.8	3.4	0	0	0	1	0	0	0	0	1	0	0	0	0	1	0	1	0	0	0	0	0	0	0	0	0	0	550	9.17	630	10.5	8
1161	0	2	69	53.3	154.4	22.36	0	0	0	1	0	0	0	0.8	12	35.2		4.2	0	0	0	0	0	0	0	0	0	0	0	0	0	1	0	0	0	0	0	0	0	0	0	0	0	0	330	5.5	390	6.5	2
1172	0	2	59	64.5	159.6	25.32	0	0	0	1	0	0	0	1	12	37.5	4.2	7.1	0	0	0	0	0	0	0	0	0	0	0	0	0	1	0	0	0	0	0	0	0	0	0	0	0	0	345	5.75	410	6.83	1
1174	0	2	58	52.5	154.8	21.91	0		0	1	0	0	0	0.8	13	37.3	4.2	2.9	0	1	0	0	0	0	0	0	0	0	0	0	0	1	0	0	0	0	0	0	0	0	0	0	0	0	300	5	350	5.83	2
1175	0	1	78	65.4	166	23.73	0	0	0	1	0	0	0	1.1	16	48.4	3.9	5.5	0	0	0	0	0	0	0	0	0	0	0	0	0	1	0	0	0	0	0	0	0	0	0	0	0	0	285	4.75	340	5.67	4
1178	0	1	61	55.2	164	20.52	0		0	1	0	0	0	1.2	10	29.4	4.4	4.4	0	0	0	1	0	0	0	0	1	0	0	0	0	1	0	0	0	0	0	0	0	0	0	0	0	0	540	9	610	10.17	2
1180	0	1	49	66.9	170.4	23.04	0	0	0	1	0	0	0	1.3	16	44.8	4.7	5.7	0	0	1	0	0	0	0	0	0	0	0	0	0	1	0	0	0	0	0	0	0	0	0	0	0	0	390	6.5	480	8	2
1181	0	2	53	61.6	162	23.47	0	0	0	0	0	1	0	0.9	11	35.5	4.6	5.8	0	0	0	1	0	0	0	0	1	0	0	0	0	1	0	0	0	0	1	0	0	0	0	0	0	0	315	5.25	380	6.33	2
1184	0	1	80	69.9	170	24.19	0	0	0	1	0	0	0	1.8	11	32.5	4.1	6.2	0	0	0	0	0	0	0	0	0	0	0	0	0	1	0	0	0	0	0	0	0	0	0	0	0	0	415	6.92	475	7.92	2
1186	0	1	59	56	170	19.38	0	0	0	1	0	0	0	1.6	11	32.8	4.5	5.5	0	0	0	0	0	0	0	0	1	0	0	0	0	1	0	0	0	0	0	0	0	0	0	0	0	0	525	8.75	600	10	10
1187	0	2	75	55.5	153.2	23.65	0	0	0	0	0	0	1	1.2	16	47.6	4.1	7.8	0	0	1	0	0	0	0	0	0	0	0	0	0	1	0	0	0	0	0	0	0	0	0	0	0	0	525	8.75	600	10	8
1188	1	1	81	50.7	165	18.62	1	0	0	1	0	0	0	1.3	11	31.1	2.9	2.2	0	0	0	0	0	0	1	0	1	0	100	0	0	1	0	0	0	0	0	0	0	0	0	0	0	0	575	9.58	650	10.83	6
1190	0	1	66	69.4	165.5	25.34	1	0	0	1	0	0	0	1.5	12	36.5	3.4	5.1	0	0	0	0	0	0	0	0	1	0	0	0	0	1	0	0	0	0	0	0	0	0	0	0	0	0	490	8.17	555	9.25	6
1197	0	2	62	51.4	148.3	23.37	0		0	0	0	0	1	0.9	13	40	4.3	5.1	0	0	0	0	0	0	0	0	0	1	0	0	0	1	1	0	0	0	0	0	0	0	0	0	0	0	230	3.83	280	4.67	2
1198	0	1	70	49.35	170	17.08	0		0	0	1	0	0	1.4	15	45.1	4.1	5.4	0	0	0	0	0	0	0	0	0	0	0	0	0	1	1	0	0	0	0	0	0	0	0	0	0	0	535	8.92	630	10.5	4
1199	0	1	78	73.4	166.2	26.57	0		0	1	0	0	0	1.1	14	41.4	3.8	4.6	1	0	0	0	0	0	0	0	0	0	0	0	0	1	1	1	0	0	0	0	0	0	0	0	0	0	360	6	430	7.17	2
1201	1	2	73	49	145.4	23.18	0	0	0	0	0	1	0	1	13	40.8	4.2	7.3	0	0	1	0	0	1	1	0	1	1	100	0	0	1	0	1	0	0	0	0	0	0	0	0	0	0	375	6.25	440	7.33	2
1202	0	1	63	54.3	172	18.35	0		0	1	0	0	0	1.4	15	45.1	4	5.4	0	0	1	0	0	0	0	0	0	0	0	0	0	1	1	0	0	0	0	0	0	0	0	0	0	0	435	7.25	495	8.25	2
1204	0	1	71	69.6	167.6	24.78	0	0	0	0	1	0	0	1.3	15	43.6		4.1	0	0	0	0	0	0	0	0	0	0	0	0	0	1	1	0	0	0	0	0	0	0	0	0	0	0	593	9.88	735	12.25	9
1205	1	2	84	66.8	145.2	31.68	0	0	0	1	0	0	0	1.5	10	29.7	4.2	6	0	0	1	0	0	0	1	0	0	0	75	0	0	1	1	0	0	0	0	0	0	0	0	0	0	0	438	7.3	510	8.5	10
1208	1	2	66	46.7			0		0	1	0	0	0	0.9	13	36.6		2.5	0	0	1	0	0	0	1	0	0	1	100	0	0	1	1	1	0	0	0	0	0	0	0	0	0	0	315	5.25	370	6.17	6
1209	0	2	72	44.5	157.3	17.98	1	0	0	1	0	0	0	0.9	12	35.1	4	3.1	0	0	0	0	0	0	0	0	1	1	0	0	0	1	1	1	0	0	0	0	0	0	0	0	0	0	475	7.92	550	9.17	4
1210	0	1	82	59	161	22.76	0		1	0	0	0	0	1	14	42.5	4.4	3.9	0	0	0	0	0	0	0	0	0	0	0	0	0	1	0	0	0	0	0	0	0	0	0	0	0	0	406	6.77	490	8.17	10
1212	0	2	55	61.8	157.8	24.82	0	0	0	0	1	0	0	1	10	31.7	3.3	3	0	0	0	0	0	0	0	0	0	0	0	0	0	1	0	0	0	0	0	0	0	0	0	0	0	0	390	6.5	460	7.67	2
1213	0	2	73	67.15	159.7	26.33	0	0	0	0	0	1	0	0.7	13	39		6.3	0	1	1	0	0	0	0	0	0	0	0	0	0	1	0	0	0	0	0	0	1	0	0	0	0	0	245	4.08	320	5.33	5
1214	1	1	67	79.95	171.5	27.18	0	0	1	0	0	0	0	1.2	14	40.3	4.8	5.5	0	0	0	0	0	0	1	0	0	0	100	0	0	1	1	1	0	0	0	0	0	0	0	0	0	0	310	5.17	380	6.33	8
1216	0	2	51	58	146	27.21	0	1	0	1	0	0	0	0.6	13	39.6	3.9	5.5	0	0	1	0	0	0	0	0	1	0	0	0	0	1	0	0	0	0	0	0	1	0	0	0	0	0	385	6.42	450	7.5	6
1217	0	1	66	55.65	167	19.95	0	0	0	0	1	0	0	1.1	14	44.4	3.4	3.9	0	0	0	1	0	0	0	0	0	1	0	0	0	1	1	0	0	0	0	0	0	0	0	0	0	0	405	6.75	485	8.08	3
1223	0	2	71	56.3	156.3	23.05	0	0	0	1	0	0	0	0.8	13	37.5	4.3	5.1	0	0	1	0	1	0	0	0	1	1	0	0	0	1	0	0	0	0	0	0	0	0	0	0	0	0	370	6.17	435	7.25	6
1226	0	1	56	55.2	162	21.03	0	0	0	0	1	0	0	4.6	10	31.7	4.2	3.3	0	0	0	0	0	0	0	0	0	0	0	0	0	1	0	0	0	0	0	0	0	0	0	0	0	0	700	11.67	805	13.42	12
1227	1	1	79	71.6	172.9	23.95	0		0	0	0	0	1	1.6	11	35	3.1	5.7	1	0	1	0	0	0	1	0	0	1	100	0	0	1	0	0	0	0	0	0	0	0	0	0	0	0	495	8.25	570	9.5	2
1228	0	1	69	76.15	172.6	25.56	0	0	0	0	0	0	1	1.3	16	48.4	4.4	5.1	1	0	0	1	0	0	0	0	0	1	0	0	0	1	0	0	0	0	0	0	0	0	0	0	0	0	515	8.58	600	10	7
1229	0	2	78	41.6	154.6	17.41	0		0	0	1	0	0	0.7	13	39.8		3.1	0	0	0	0	0	0	0	0	0	0	0	0	0	1	0	0	0	0	0	0	0	0	0	0	0	0	445	7.42	510	8.5	10
1232	1	1	83	52.15	164.2	19.34	0		1	0	0	0	0	1.6	16	49	4	4.7	0	0	0	1	0	0	1	0	0	0	100	0	0	1	1	0	0	0	0	0	0	0	0	0	0	0	360	6	435	7.25	8
1233	0	1	59	60.7	176.1	19.57	0	0	0	1	0	0	0	1.2	16	46.3		6.9	0	0	0	0	0	0	0	0	0	0	0	0	0	1	0	0	0	0	0	0	0	0	0	0	0	0	390	6.5	460	7.67	6
1235	0	1	68	85.1	172.6	28.57	0		1	0	0	0	0	0.9	13	38.2	3.7	4.3	0	0	0	0	0	0	1	1	0	0	100	0	1	0	0	0	0	0	0	0	0	0	0	0	0	0	445	7.42	515	8.58	13
1236	0	2	48	43.55	146.1	20.4	0		0	0	0	0	1	1	12	35.3		3.4	0	0	0	0	0	0	0	0	1	0	0	0	0	1	0	0	0	0	1	0	0	0	0	0	0	0	275	4.58	360	6	4
1238	1	2	69	48.8	150	21.69	0		0	0	0	0	1	3.6	10	30.5	3	3.3	0	0	1	1	1	0	1	0	0	0	100	0	0	1	1	1	0	0	0	1	1	0	0	0	0	0	578	9.63	675	11.25	4
1240	0	2	77	52	151.1	22.78	0	0	0	1	0	0	0	1.1	13	37.8	5	6.8	0	0	0	0	0	0	0	0	1	1	0	0	0	1	0	0	0	0	0	0	0	0	0	0	0	0	280	4.67	335	5.58	3
1243	0	2	64	59.5	160.1	23.21	0	0	0	0	1	0	0	0.7	13	38.8	4.6	2.5	0	0	0	0	1	0	0	0	0	1	0	0	0	1	1	1	0	0	0	0	0	0	0	0	0	0	410	6.83	485	8.08	3
1244	0	1	82	59.25	163.7	22.11	0		0	1	0	0	0	1	15	45.3	4.4	3.7	0	0	0	0	0	0	0	0	0	0	0	0	0	1	0	0	0	0	0	0	0	0	0	0	0	0	445	7.42	515	8.58	8
1248	0	1	67	69.55	159.4	27.37	0	0	0	1	0	0	0	2.16	11	31.3	3.7	6.8	1	0	0	1	0	1	1	0	0	0	100	0	0	1	1	1	0	0	0	1	0	0	0	0	0	0	440	7.33	520	8.67	4
1249	0	1	72	61.3	175.6	19.88	0		0	1	0	0	0	1.01	14	42.1	3.9	4.9	0	0	0	1	0	1	0	0	0	0	0	0	0	1	1	0	0	0	0	0	0	0	0	0	0	0	315	5.25	380	6.33	1
1253	0	1	55	61	173	20.38	0		0	0	0	0	1	0.63	14	40.3	2.6	1.2	0	0	1	0	1	0	0	0	1	0	0	0	0	1	0	0	0	0	0	0	0	0	0	0	0	0	475	7.92	570	9.5	1
1254	0	1	79	59.4	179	18.54	0	0	0	0	1	0	0	1.07	11	31.8	3.8	13.2	0	0	0	0	0	1	0	0	0	0	0	0	0	1	1	0	0	0	0	0	0	0	0	0	0	0	805	13.42	940	15.67	10
1256	0	2	73	41.65	153.7	17.63	0	0	0	1	0	0	0	1.38	16	47.3	4.7	6.2	0	0	1	0	0	0	0	0	1	1	0	0	0	1	1	0	0	0	0	0	0	0	0	0	0	0	390	6.5	460	7.67	7
1262	0	2	64	49.9	153.6	21.15	0	0	0	1	0	0	0	0.89	13	37.6	4.3	4.7	0	0	1	0	0	0	0	0	1	1	0	0	0	1	0	0	0	0	0	0	0	0	0	0	0	0	425	7.08	495	8.25	2
1265	0	1	88	55.75	163.8	20.78	0	0	0	1	0	0	0	1.15	13	39.1	4.4	4.7	0	0	0	0	0	0	0	1	0	0	0	0	1	0	1	0	0	0	1	0	0	0	0	0	0	0	260	4.33	325	5.42	6
1266	1	1	52	63.2	168.5	22.26	0		0	0	0	0	1	1.3	15	44.7		4.6	0	0	0	0	1	0	1	0	0	0	100	0	0	1	0	1	0	0	0	0	0	0	0	0	0	0	163	2.72	210	3.5	0
1267	0	1	58	75.8	170	26.23	0	0	0	1	0	0	0	0.94	14	41.8	4	5.1	0	0	0	0	0	0	0	0	0	1	0	0	0	1	1	0	0	0	0	0	0	0	0	0	0	0	460	7.67	535	8.92	4
1270	0	2	61	50.35	151.5	21.94	0		0	1	0	0	0	0.81	14	41.4	4.5	2.8	0	0	1	1	0	0	0	0	1	1	0	0	0	1	0	0	0	0	0	0	0	0	0	0	0	0	440	7.33	520	8.67	8
1275	0	1	68	59.8	172.7	20.05	0	0	0	1	0	0	0	1.31	12	34.8	4.3	4	0	0	0	0	0	0	0	0	0	0	0	0	0	1	0	0	0	0	0	0	0	0	0	0	0	0	345	5.75	420	7	8
1276	1	2	61	58.2	155.2	24.16	0		0	1	0	0	0	0.66	13	38.6	4.1	2.1	0	0	1	0	0	0	1	0	0	0	100	0	0	1	0	0	0	0	0	0	0	0	0	0	0	0	310	5.17	380	6.33	5
1277	0	2	64	54	161.7	20.65	0	0	0	1	0	0	0	0.7	13	40.3	4.2	2.1	0	0	0	0	1	0	0	0	1	0	0	0	0	1	0	0	0	0	0	0	0	0	0	0	0	0	370	6.17	475	7.92	8
1278	0	1	77	51.2	170	17.72	1		0	1	0	0	0	1.44	13	37.7	3.6	6.8	0	0	0	0	0	0	0	0	1	0	0	0	0	1	1	0	0	0	0	0	0	0	0	0	0	0	455	7.58	535	8.92	6
1279	0	1	48	70.7	167.1	25.32	0		0	1	0	0	0	1.38	14	41	4.3	6.3	0	0	0	0	0	0	0	0	0	0	0	0	0	1	0	0	0	0	0	0	0	0	0	0	0	0	465	7.75	530	8.83	4
1280	0	2	75	67.45	157	27.36	0		0	1	0	0	0	0.87	13	37.4	3.4	2.8	0	0	0	0	0	0	0	0	0	0	0	0	0	1	1	1	0	0	0	0	0	0	0	0	0	0	400	6.67	460	7.67	8
1281	0	1	79	56.3	157.8	22.61	0	0	0	1	0	0	0	0.95	13	37.4	4.1	4.3	0	0	0	0	0	0	0	0	1	0	0	0	0	1	0	0	0	0	0	0	0	0	0	0	0	0	430	7.17	500	8.33	9
1284	0	2	69	37.85	145.5	17.88	0	0	0	1	0	0	0	0.75	10	31.3	3.7	2.9	0	0	0	0	0	0	0	0	1	0	0	0	0	1	0	0	0	0	0	0	0	0	0	0	0	0	450	7.5	515	8.58	2
1285	0	2	67	50.9			0		0	1	0	0	0	1.16	12	34.9	4.8	5.7	0	0	1	0	1	0	0	0	1	0	0	0	0	1	1	1	0	0	0	0	0	0	0	0	0	0	315	5.25	380	6.33	2
1286	0	1	79	49.35	163	18.57	0	0	0	1	0	0	0	0.83	13	38.5	4	5.8	0	0	1	0	1	0	0	1	0	1	0	0	1	0	0	1	0	0	0	0	0	0	0	0	0	0	355	5.92	410	6.83	5
1289	0	1	82	54	157.6	21.74	0		0	0	1	0	0	0.97	15	45.2	4.2	3.9	0	0	0	1	0	0	0	0	0	0	0	0	0	1	1	0	0	0	0	0	0	0	0	0	0	0	515	8.58	595	9.92	6
1290	1	1	78	69.4	176.3	22.33	0		0	0	0	0	1	1.11	16	45.8	4.1	5	0	0	0	0	0	0	1	0	0	0	100	0	0	1	1	0	0	0	0	0	0	0	0	0	0	0	295	4.92	370	6.17	10
1291	0	1	37	71.6			0		0	0	0	0	1	1.23	15	42.5		9.2	0	0	0	0	0	0	0	0	0	1	0	0	0	1	0	0	0	0	0	0	0	0	0	0	0	0	220	3.67	270	4.5	6
1292	0	1	74	64.5	163.3	24.19	0		0	0	0	0	1	1.14	13	37.7	4	5.8	0	0	0	0	0	0	0	0	0	0	0	0	0	1	1	0	0	0	0	0	0	0	0	0	0	0					2
1293	1	1	66	74.8	164	27.81	0		0	0	0	1	0	1.28	14	40		4.4	0	0	1	0	0	0	1	0	0	0	100	0	0	1	1	1	0	0	0	0	1	0	0	0	0	0	295	4.92	350	5.83	2
1294	0	1	57	67.65	168	23.97	0		0	1	0	0	0	1.15	16	46.8		4.1	0	0	1	0	0	0	0	0	0	1	0	0	0	1	0	0	0	0	0	0	0	0	0	0	0	0	530	8.83	590	9.83	4
1295	1	2	72	57.3	154	24.16	0	0	0	1	0	0	0	0.9	12	36.8	3.7	4	0	0	1	0	0	0	1	0	0	0	100	0	0	1	0	0	0	0	0	0	0	0	0	0	0	0	310	5.17	375	6.25	5
1296	0	1	74	60.1	157.9	24.11	0	0	0	0	1	0	0	0.89	13	37.9	4.1	6.6	0	0	0	0	0	0	0	0	0	0	0	0	0	1	1	0	0	0	0	0	0	0	0	0	0	0	485	8.08	595	9.92	11
1297	0	2	63	50.7	158.3	20.23	0		0	0	0	0	1	0.79	14	41	4.3	3.2	0	0	0	0	0	1	0	0	0	0	0	0	0	1	0	0	0	0	0	0	0	0	0	0	0	0	335	5.58	410	6.83	7
1299	0	1	82	53.8	163.3	20.17	0	0	0	0	1	0	0	1.48	11	32.1	3.9	7.4	0	0	0	0	0	0	0	0	0	0	0	0	0	1	0	0	0	0	0	0	0	0	0	0	0	0	490	8.17	570	9.5	4
1301	1	1	86	64.5	164.1	23.95	0	0	1	0	0	0	0	1.03	10	31.8	3.7	5.5	1	0	0	0	1	1	1	0	0	0	100	0	0	1	1	1	0	0	0	0	0	0	0	0	0	1	280	4.67	345	5.75	7
1302	0	1	82	61.5	163.5	23.01	0		1	0	0	0	0	1.54	15	45.7	3.9	4.2	0	0	0	0	0	0	0	0	0	0	0	0	0	1	1	0	1	1	0	0	0	0	0	0	0	0	755	12.58	820	13.67	10
1303	0	2	54	49.45	161	19.08	0		0	0	0	1	0	1.02	11	34.6	4.4	3	0	0	1	0	0	0	0	0	1	1	0	0	0	1	0	0	0	0	0	0	0	0	0	0	0	0	415	6.92	480	8	4
1304	0	1	68	63.5	161.1	24.47	0	0	0	0	0	1	0	1.06	16	46.1	4	3.9	0	0	0	0	0	0	0	0	1	0	0	0	0	1	0	0	0	1	1	0	0	0	0	0	0	0	405	6.75	460	7.67	3
1305	0	2	60	46.5	151.8	20.18	0		0	1	0	0	0	0.81	13	41.1	4.5	3.2	0	0	0	0	0	0	0	0	1	0	0	0	0	1	1	0	0	0	0	0	0	0	0	0	0	0	440	7.33	510	8.5	2
1307	1	2	76	59.7	158.5	23.76	0		1	0	0	0	0	0.96	13	38.7	4.1	5.3	0	0	0	0	0	0	1	0	0	0	100	0	0	1	0	0	0	0	0	0	0	0	0	0	0	0	610	10.17	685	11.42	12
1308	0	2	50	54.1	152	23.42	0		0	0	0	0	1	0.77	12	37.9	3.9	3.8	0	0	0	0	0	0	0	0	0	0	0	0	0	1	0	0	0	0	0	0	1	0	0	0	0	0	375	6.25	425	7.08	3
1309	0	1	66	73.1	166	26.53	0		0	1	0	0	0	1.09	13	38	4.4	5.5	0	0	1	0	1	1	0	0	0	0	0	0	0	1	1	1	0	0	1	0	0	0	0	0	0	0	350	5.83	420	7	3
1311	0	2	41	65	163	24.46	0	0	0	0	0	1	0	0.88	13	38.6	4.3	2.7	0	0	0	0	0	0	0	0	0	0	0	0	0	1	0	0	0	0	0	0	0	0	0	0	0	0	455	7.58	540	9	2
1312	1	1	63	72.8	167	26.1	0		1	0	0	0	0	2.1	15	46.6	4.3	4.8	0	0	0	0	0	0	1	0	0	0	100	0	0	1	1	1	0	0	0	0	0	0	0	0	0	0	480	8	580	9.67	7
1316	0	1	81	80	172	27.04	0	0	1	0	0	0	0	1.74	13	39.3	4.2	6.9	0	0	0	1	0	0	0	0	0	0	0	0	0	1	1	0	0	0	0	0	0	0	0	0	0	0	385	6.42	440	7.33	12
1318	1	1	63	55.5	170	19.2	0		0	0	0	0	1	1.79	13	35	3.2	2.2	1	0	1	0	0	0	1	0	0	0	100	0	0	1	0	0	0	0	0	0	0	0	0	0	0	0	445	7.42	540	9	3
1319	0	2	79	38.05	146.7	17.68	0	0	0	1	0	0	0	0.84	12	33.7	4.1	4.1	0	0	0	0	0	0	0	0	0	0	0	0	0	1	0	0	0	0	0	0	0	0	0	0	0	0	445	7.42	510	8.5	4
1322	0	1	81	63	160	24.61	0		0	0	0	0	1	1.19	11	32.3	4	5.5	0	0	0	0	0	0	0	0	0	0	0	0	0	1	0	0	0	0	0	0	0	0	0	0	0	0	270	4.5	350	5.83	10
1327	1	2	87	65.6	153.7	27.77	0		0	0	1	0	0		15	47.4	4.2		0	0	0	1	1	1	1	0	0	0	100	0	0	1	0	0	0	0	0	0	0	0	0	0	0	0	810	13.5	880	14.67	15
1329	1	1	62	61.1	167	21.91	0	1	0	0	0	0	1	1.02	16	50.9	3.8	4.5	0	1	0	0	0	0	1	0	0	0	100	0	0	1	0	0	0	0	0	0	0	0	0	0	0	0	394	6.57	535	8.92	1
1331	1	1	71	74.6	169.5	25.97	0	0	1	0	0	0	0	0.88	14	42.9	4.4	4.7	0	0	0	0	0	1	1	0	0	0	100	0	0	1	1	1	0	0	0	0	0	0	0	0	0	0	350	5.83	415	6.92	8
1333	0	1	66	58.2	169	20.38	0		0	0	0	0	1	2.04	16	45.3	4.8	4	0	1	0	0	1	0	0	0	1	1	0	0	0	1	0	0	0	0	0	0	0	0	0	0	0	0	410	6.83	450	7.5	4
1338	0	2	37	77.5	163.7	28.92	0		0	0	0	0	1	0.67	11	32.6	3.6	2.7	0	0	0	0	0	0	0	0	0	0	0	0	0	1	0	1	0	0	0	0	0	0	0	0	0	0	320	5.33	380	6.33	4
1352	0	2	80	55.7	149.1	25.06	0	0	0	0	0	1	0	0.89	14	39.9	4.2	4.8	0	0	1	0	0	0	0	0	1	1	0	0	0	1	1	1	1	0	0	0	1	0	0	0	0	0	460	7.67	520	8.67	1
1353	0	2	71	66.5	155	27.68	0	0	0	1	0	0	0	0.7	13	37.7	4.7	5.5	0	0	0	0	1	1	0	0	0	0	0	0	0	1	0	0	0	0	0	0	0	0	0	0	0	0	352	5.87	410	6.83	0
1355	0	1	61	55.1	157.5	22.21	0	0	0	0	0	1	0	1.11	14	42.7	4.3	4	1	0	0	0	0	1	0	0	1	0	0	0	0	1	0	0	0	0	0	0	0	0	0	0	0	0	270	4.5	340	5.67	0
1357	0	2	74	57.3	158	22.95	0	1	0	0	0	0	1	1.57	12	36.3	3.5	0.7	1	0	1	0	0	0	0	0	0	0	0	0	0	1	1	0	0	0	0	0	1	0	0	0	0	0	415	6.92	485	8.08	0
[truncated: 39 more columns]
